# Supplementary material for: (μ-4-Bromo-3,5-dimethyl­pyrazolato-κ2 N 1:N 2)-μ-chlorido-bis­[bis(4-bromo-3,5-dimethyl­pyrazole-κN 2)chloridocopper(II)] acetonitrile monosolvate
Source: Acta Crystallogr Sect E Struct Rep Online. 2012 Apr 13;68(Pt 5):m557. doi: 10.1107/S160053681201402X (PMC3344311; doi:10.1107/S160053681201402X)
Supplement: Supplementary file 1 [file e-68-0m557-sup1.cif]

##############################################################################
#                                                                            #
# This CIF contains the data in a paper accepted for publication in          #
# Acta Crystallographica Section E. It conforms to the requirements of       #
# Notes for Authors for Acta Crystallographica Section E, and has been       #
# peer reviewed under the auspices of the IUCr Commission on Journals.       #
#                                                                            #
# Full details of the Crystallographic Information File format               #
# are given in the paper "The Crystallographic Information File (CIF):       #
# a New Standard Archive File for Crystallography" by S. R. Hall, F. H.      #
# Allen and I. D. Brown [Acta Cryst. (1991), A47, 655-685].                  #
#                                                                            #
# The current version of the core CIF dictionary is obtainable from          #
# ftp://ftp.iucr.org/pub/cif_core.dic.                                       #
#                                                                            #
# Software is freely available for graphical display of the structure(s)     #
# in this CIF. For information consult the CIF software page                 #
# http://www.iucr.org/resources/cif/software.                                #
#                                                                            #
# This file may be used for bona fide research purposes within the           #
# scientific community so long as proper attribution is given to the journal # 
# article from which it was obtained.                                        #
#                                                                            #
##############################################################################
data_I
_audit_creation_method     SHELXL-97
_chemical_name_systematic
;
(\m-4-Bromo-3,5-dimethylpyrazolato-\k^2^<i>N</i>^1^:<i>N</i>^2^)-\m-chlorido-
bis[bis(4-bromo-3,5-dimethylpyrazole-\k<i>N</i>^2^)chloridocopper(II)]
acetonitrile monosolvate
;
_chemical_name_common     ?
_chemical_formula_moiety     'C25 H34 Br5 Cl3 Cu2 N10, C2 H3 N'
_chemical_formula_sum     'C27 H37 Br5 Cl3 Cu2 N11'
_chemical_formula_iupac     '[Cu2 (C5 H6 Br N2) Cl3 (C5 H7 Br N2)4], C H4 N'
_chemical_formula_weight     1148.66
_chemical_melting_point     ?
_symmetry_cell_setting     monoclinic
_symmetry_space_group_name_H-M     'P 21'
_symmetry_space_group_name_Hall     'P 2yb'
loop_
    _symmetry_equiv_pos_as_xyz
    'x, y, z'
    '-x, y+1/2, -z'
_cell_length_a     9.282(2)
_cell_length_b     15.849(4)
_cell_length_c     14.711(4)
_cell_angle_alpha     90.00
_cell_angle_beta     108.048(4)
_cell_angle_gamma     90.00
_cell_volume     2057.5(9)
_cell_formula_units_Z     2
_cell_measurement_reflns_used     1336
_cell_measurement_theta_min     2.6314
_cell_measurement_theta_max     27.4797
_cell_measurement_temperature     93(2)
_cell_special_details     ?
_exptl_crystal_description     block
_exptl_crystal_colour     green
_exptl_crystal_size_max     0.33
_exptl_crystal_size_mid     0.30
_exptl_crystal_size_min     0.27
_exptl_crystal_density_diffrn     1.854
_exptl_crystal_density_meas     ?
_exptl_crystal_density_method     'not measured'
_exptl_crystal_F_000     1120
_exptl_absorpt_coefficient_mu     6.119
_exptl_absorpt_correction_type     multi-scan
_exptl_absorpt_process_details     '(SADABS; Bruker, 2000)'
_exptl_absorpt_correction_T_min     0.2351
_exptl_absorpt_correction_T_max     0.2919
_exptl_special_details     ?
_diffrn_ambient_temperature     93(2)
_diffrn_radiation_type     MoK\a
_diffrn_radiation_wavelength     0.71073
_diffrn_radiation_source     'fine-focus sealed tube'
_diffrn_radiation_monochromator     graphite
_diffrn_measurement_device_type     'Bruker SMART CCD'
_diffrn_measurement_method     '\f and \w'
_diffrn_detector_area_resol_mean     ?
_diffrn_reflns_number     13972
_diffrn_reflns_av_R_equivalents     0.0271
_diffrn_reflns_av_sigmaI/netI     0.0676
_diffrn_reflns_theta_min     3.09
_diffrn_reflns_theta_max     25.00
_diffrn_reflns_theta_full     25.00
_diffrn_measured_fraction_theta_max     0.996
_diffrn_measured_fraction_theta_full     0.996
_diffrn_reflns_limit_h_min     -11
_diffrn_reflns_limit_h_max     9
_diffrn_reflns_limit_k_min     -14
_diffrn_reflns_limit_k_max     18
_diffrn_reflns_limit_l_min     -17
_diffrn_reflns_limit_l_max     17
_diffrn_standards_number     ?
_diffrn_standards_interval_count     ?
_diffrn_standards_interval_time     ?
_diffrn_standards_decay_%     ?
_refine_special_details
;
Refinement of <i>F</i>^2^ against ALL reflections. The weighted <i>R</i>-factor
<i>wR</i> and goodness of fit <i>S</i> are based on <i>F</i>^2^, conventional
<i>R</i>-factors <i>R</i> are based on <i>F</i>, with <i>F</i> set to zero for
negative <i>F</i>^2^. The threshold expression of <i>F</i>^2^ >
\s(<i>F</i>^2^) is used only for calculating <i>R</i>-factors(gt) <i>etc</i>.
and is not relevant to the choice of reflections for refinement.
<i>R</i>-factors based on <i>F</i>^2^ are statistically about twice as large
as those based on <i>F</i>, and <i>R</i>- factors based on ALL data will be
even larger.
;
_reflns_number_total     6853
_reflns_number_gt     6098
_reflns_threshold_expression     'I>2\s(I)'
_refine_ls_structure_factor_coef     Fsqd
_refine_ls_matrix_type     full
_refine_ls_R_factor_all     0.0284
_refine_ls_R_factor_gt     0.0244
_refine_ls_wR_factor_gt     0.0352
_refine_ls_wR_factor_ref     0.0360
_refine_ls_goodness_of_fit_ref     0.875
_refine_ls_restrained_S_all     0.875
_refine_ls_number_reflns     6853
_refine_ls_number_parameters     444
_refine_ls_number_restraints     1
_refine_ls_hydrogen_treatment     constr
_refine_ls_weighting_scheme     calc
_refine_ls_weighting_details
; calc
[1.00000+0.00000exp(0.00(sin\q/\l)^2^)]/
[\s^2^(Fo^2^)+0.0000+0.0000*P+(0.0021P)^2^+0.0000sin\q/\l]
where P = 0.00000Fo^2^ + 1.00000Fc^2^
;
_atom_sites_solution_hydrogens     geom
_atom_sites_solution_primary     direct
_atom_sites_solution_secondary     difmap
_refine_ls_shift/su_max     0.003
_refine_ls_shift/su_mean     0.000
_refine_diff_density_max     0.481
_refine_diff_density_min     -0.390
_refine_ls_extinction_method     none
_refine_ls_extinction_coef     ?
_refine_ls_abs_structure_details     'Flack (1983), 3105 Friedel pairs'
_refine_ls_abs_structure_Flack     0.004(5)
loop_
    _atom_type_symbol
    _atom_type_description
    _atom_type_scat_dispersion_real
    _atom_type_scat_dispersion_imag
    _atom_type_scat_source
    'C' 'C' 0.0033 0.0016
                         'International Tables Vol C Tables 4.2.6.8 and 6.1.1.4'
    'H' 'H' 0.0000 0.0000
                         'International Tables Vol C Tables 4.2.6.8 and 6.1.1.4'
    'N' 'N' 0.0061 0.0033
                         'International Tables Vol C Tables 4.2.6.8 and 6.1.1.4'
    'Cl' 'Cl' 0.1484 0.1585
                         'International Tables Vol C Tables 4.2.6.8 and 6.1.1.4'
    'Cu' 'Cu' 0.3201 1.2651
                         'International Tables Vol C Tables 4.2.6.8 and 6.1.1.4'
    'Br' 'Br' -0.2901 2.4595
                         'International Tables Vol C Tables 4.2.6.8 and 6.1.1.4'
_computing_data_collection     'SMART (Bruker, 2000)'
_computing_cell_refinement     'SAINT (Bruker, 2000)'
_computing_data_reduction     'SAINT (Bruker, 2000)'
_computing_structure_solution     'SHELXTL (Sheldrick, 2008)'
_computing_structure_refinement     'SHELXTL (Sheldrick, 2008)'
_computing_molecular_graphics     'SHELXTL (Sheldrick, 2008)'
_computing_publication_material     'SHELXTL (Sheldrick, 2008)'
loop_
    _atom_site_type_symbol
    _atom_site_label
    _atom_site_fract_x
    _atom_site_fract_y
    _atom_site_fract_z
    _atom_site_U_iso_or_equiv
    _atom_site_adp_type
    _atom_site_calc_flag
    _atom_site_refinement_flags
    _atom_site_occupancy
    _atom_site_symmetry_multiplicity
    _atom_site_disorder_assembly
    _atom_site_disorder_group
    Cu Cu1 0.68535(6) 0.38846(3) 0.63798(4) 0.01178(12) Uani d . 1 1 . .
    Cu Cu2 0.44108(6) 0.40441(3) 0.79285(4) 0.01135(12) Uani d . 1 1 . .
    Br Br1 0.30510(5) 0.30904(3) 0.23256(3) 0.02427(12) Uani d . 1 1 . .
    Br Br2 0.83209(5) 0.66236(3) 0.40460(3) 0.02460(12) Uani d . 1 1 . .
    Br Br3 0.64363(5) 0.05276(3) 0.78378(3) 0.02291(12) Uani d . 1 1 . .
    Br Br4 0.79097(6) 0.48030(3) 1.19888(4) 0.03071(13) Uani d . 1 1 . .
    Br Br5 0.24518(6) 0.74934(3) 0.87086(4) 0.03359(14) Uani d . 1 1 . .
    Cl Cl1 0.54114(12) 0.49340(6) 0.69126(7) 0.0149(2) Uani d . 1 1 . .
    Cl Cl2 0.90648(11) 0.37929(6) 0.76878(8) 0.0146(3) Uani d . 1 1 . .
    Cl Cl3 0.21862(11) 0.35091(6) 0.68680(8) 0.0139(2) Uani d . 1 1 . .
    N N1 0.5288(4) 0.3545(2) 0.5111(3) 0.0128(8) Uani d . 1 1 . .
    N N2 0.3830(4) 0.3507(2) 0.5099(3) 0.0172(9) Uani d . 1 1 . .
    H H2N 0.3546 0.3574 0.5612 0.021 Uiso calc R 1 1 . .
    N N3 0.7845(4) 0.4692(2) 0.5715(2) 0.0152(8) Uani d . 1 1 . .
    N N4 0.9346(4) 0.4677(2) 0.5834(2) 0.0160(9) Uani d . 1 1 . .
    H H4N 0.9976 0.4315 0.6207 0.019 Uiso calc R 1 1 . .
    N N5 0.6118(4) 0.29498(19) 0.6978(2) 0.0101(8) Uani d . 1 1 . .
    N N6 0.5436(3) 0.30017(19) 0.7671(2) 0.0086(8) Uani d . 1 1 . .
    N N7 0.5978(4) 0.41246(19) 0.9240(2) 0.0110(8) Uani d . 1 1 . .
    N N8 0.7457(4) 0.41968(19) 0.9283(2) 0.0138(8) Uani d . 1 1 . .
    H H8N 0.7794 0.4109 0.8795 0.017 Uiso calc R 1 1 . .
    N N9 0.3306(4) 0.50622(19) 0.8246(3) 0.0138(9) Uani d . 1 1 . .
    N N10 0.1781(4) 0.50677(19) 0.8051(2) 0.0147(9) Uani d . 1 1 . .
    H H10N 0.1202 0.4621 0.7864 0.018 Uiso calc R 1 1 . .
    C C1 0.6637(5) 0.3400(3) 0.3906(3) 0.0309(13) Uani d . 1 1 . .
    H H1A 0.7508 0.3265 0.4463 0.037 Uiso calc R 1 1 . .
    H H1B 0.6786 0.3956 0.3657 0.037 Uiso calc R 1 1 . .
    H H1C 0.6541 0.2973 0.3410 0.037 Uiso calc R 1 1 . .
    C C2 0.5228(5) 0.3410(3) 0.4194(3) 0.0181(11) Uani d . 1 1 . .
    C C3 0.3752(5) 0.3290(2) 0.3633(3) 0.0179(11) Uani d . 1 1 . .
    C C4 0.2858(5) 0.3356(2) 0.4227(3) 0.0158(11) Uani d . 1 1 . .
    C C5 0.1197(5) 0.3286(3) 0.4027(3) 0.0281(12) Uani d . 1 1 . .
    H H5A 0.0881 0.2701 0.3862 0.034 Uiso calc R 1 1 . .
    H H5B 0.0682 0.3656 0.3491 0.034 Uiso calc R 1 1 . .
    H H5C 0.0929 0.3454 0.4595 0.034 Uiso calc R 1 1 . .
    C C6 0.5694(5) 0.5604(3) 0.4809(3) 0.0288(12) Uani d . 1 1 . .
    H H6A 0.5436 0.5819 0.5364 0.035 Uiso calc R 1 1 . .
    H H6B 0.5043 0.5121 0.4536 0.035 Uiso calc R 1 1 . .
    H H6C 0.5538 0.6050 0.4326 0.035 Uiso calc R 1 1 . .
    C C7 0.7300(5) 0.5335(3) 0.5110(3) 0.0149(10) Uani d . 1 1 . .
    C C8 0.8482(5) 0.5690(3) 0.4860(3) 0.0150(10) Uani d . 1 1 . .
    C C9 0.9774(5) 0.5268(2) 0.5328(3) 0.0164(11) Uani d . 1 1 . .
    C C10 1.1380(5) 0.5415(3) 0.5360(3) 0.0278(13) Uani d . 1 1 . .
    H H10A 1.1534 0.5196 0.4774 0.033 Uiso calc R 1 1 . .
    H H10B 1.2062 0.5123 0.5915 0.033 Uiso calc R 1 1 . .
    H H10C 1.1597 0.6021 0.5413 0.033 Uiso calc R 1 1 . .
    C C11 0.7424(5) 0.1886(2) 0.6275(3) 0.0168(11) Uani d . 1 1 . .
    H H11A 0.8306 0.2255 0.6370 0.020 Uiso calc R 1 1 . .
    H H11B 0.6769 0.1930 0.5611 0.020 Uiso calc R 1 1 . .
    H H11C 0.7764 0.1301 0.6413 0.020 Uiso calc R 1 1 . .
    C C12 0.6563(5) 0.2149(2) 0.6930(3) 0.0127(10) Uani d . 1 1 . .
    C C13 0.6099(5) 0.1685(2) 0.7602(3) 0.0123(10) Uani d . 1 1 . .
    C C14 0.5387(5) 0.2238(2) 0.8043(3) 0.0117(10) Uani d . 1 1 . .
    C C15 0.4627(5) 0.2064(3) 0.8781(3) 0.0219(11) Uani d . 1 1 . .
    H H15A 0.4191 0.2587 0.8935 0.026 Uiso calc R 1 1 . .
    H H15B 0.5370 0.1841 0.9359 0.026 Uiso calc R 1 1 . .
    H H15C 0.3819 0.1648 0.8532 0.026 Uiso calc R 1 1 . .
    C C16 0.4480(5) 0.4266(3) 1.0340(3) 0.0247(12) Uani d . 1 1 . .
    H H16A 0.3745 0.3923 0.9861 0.030 Uiso calc R 1 1 . .
    H H16B 0.4076 0.4837 1.0343 0.030 Uiso calc R 1 1 . .
    H H16C 0.4666 0.4010 1.0973 0.030 Uiso calc R 1 1 . .
    C C17 0.5926(5) 0.4307(2) 1.0104(3) 0.0135(10) Uani d . 1 1 . .
    C C18 0.7366(5) 0.4500(2) 1.0693(3) 0.0161(11) Uani d . 1 1 . .
    C C19 0.8344(5) 0.4419(2) 1.0159(3) 0.0158(11) Uani d . 1 1 . .
    C C20 1.0009(5) 0.4534(3) 1.0394(3) 0.0265(12) Uani d . 1 1 . .
    H H20A 1.0260 0.5133 1.0515 0.032 Uiso calc R 1 1 . .
    H H20B 1.0336 0.4341 0.9857 0.032 Uiso calc R 1 1 . .
    H H20C 1.0528 0.4205 1.0966 0.032 Uiso calc R 1 1 . .
    C C21 0.5369(5) 0.6136(3) 0.8794(3) 0.0230(12) Uani d . 1 1 . .
    H H21A 0.5912 0.5838 0.8416 0.028 Uiso calc R 1 1 . .
    H H21B 0.5848 0.6014 0.9474 0.028 Uiso calc R 1 1 . .
    H H21C 0.5404 0.6745 0.8685 0.028 Uiso calc R 1 1 . .
    C C22 0.3763(5) 0.5851(2) 0.8501(3) 0.0146(11) Uani d . 1 1 . .
    C C23 0.2503(5) 0.6333(2) 0.8453(3) 0.0178(11) Uani d . 1 1 . .
    C C24 0.1258(5) 0.5825(3) 0.8175(3) 0.0211(11) Uani d . 1 1 . .
    C C25 -0.0401(5) 0.6002(3) 0.7997(3) 0.0304(13) Uani d . 1 1 . .
    H H25A -0.0908 0.5486 0.8103 0.036 Uiso calc R 1 1 . .
    H H25B -0.0856 0.6192 0.7335 0.036 Uiso calc R 1 1 . .
    H H25C -0.0518 0.6443 0.8435 0.036 Uiso calc R 1 1 . .
    N N11 0.1755(5) 0.2600(3) 0.0195(3) 0.0448(12) Uani d . 1 1 . .
    C C26 0.0325(7) 0.1850(3) -0.1368(5) 0.085(2) Uani d . 1 1 . .
    H H26A 0.0798 0.1300 -0.1390 0.102 Uiso calc R 1 1 . .
    H H26B 0.0386 0.2196 -0.1907 0.102 Uiso calc R 1 1 . .
    H H26C -0.0740 0.1768 -0.1409 0.102 Uiso calc R 1 1 . .
    C C27 0.1126(6) 0.2277(3) -0.0463(4) 0.0346(14) Uani d . 1 1 . .
loop_
    _atom_site_aniso_label
    _atom_site_aniso_U_11
    _atom_site_aniso_U_22
    _atom_site_aniso_U_33
    _atom_site_aniso_U_12
    _atom_site_aniso_U_13
    _atom_site_aniso_U_23
    Cu1 0.0109(3) 0.0159(3) 0.0089(3) -0.0013(2) 0.0036(2) 0.0016(2)
    Cu2 0.0110(3) 0.0130(3) 0.0103(3) 0.0000(2) 0.0038(2) -0.0026(2)
    Br1 0.0301(3) 0.0309(3) 0.0095(3) -0.0036(2) 0.0028(2) -0.0027(2)
    Br2 0.0291(3) 0.0217(3) 0.0235(3) 0.0028(2) 0.0088(2) 0.0140(2)
    Br3 0.0333(3) 0.0139(2) 0.0234(3) 0.0052(2) 0.0115(3) 0.0051(2)
    Br4 0.0456(4) 0.0299(3) 0.0108(3) 0.0007(3) 0.0002(3) -0.0047(2)
    Br5 0.0331(3) 0.0134(3) 0.0488(4) 0.0019(2) 0.0047(3) -0.0100(3)
    Cl1 0.0175(6) 0.0137(6) 0.0159(6) 0.0007(5) 0.0087(5) 0.0013(5)
    Cl2 0.0103(6) 0.0209(6) 0.0116(6) -0.0028(5) 0.0020(5) 0.0036(5)
    Cl3 0.0080(6) 0.0159(6) 0.0154(6) 0.0014(5) 0.0002(5) -0.0077(5)
    N1 0.007(2) 0.022(2) 0.010(2) -0.0004(16) 0.0036(18) 0.0020(16)
    N2 0.020(2) 0.025(2) 0.009(2) -0.0033(18) 0.0074(19) -0.0008(17)
    N3 0.013(2) 0.023(2) 0.011(2) -0.0022(17) 0.0058(18) 0.0026(17)
    N4 0.009(2) 0.022(2) 0.016(2) 0.0066(17) 0.0026(18) 0.0076(17)
    N5 0.0070(19) 0.012(2) 0.010(2) 0.0009(15) 0.0021(17) -0.0060(16)
    N6 0.0056(19) 0.0113(19) 0.008(2) -0.0024(16) 0.0005(16) -0.0008(16)
    N7 0.0064(19) 0.013(2) 0.014(2) -0.0004(15) 0.0039(17) -0.0032(16)
    N8 0.017(2) 0.015(2) 0.010(2) -0.0005(16) 0.0048(18) -0.0008(16)
    N9 0.013(2) 0.012(2) 0.018(2) -0.0016(16) 0.0078(19) -0.0027(16)
    N10 0.008(2) 0.014(2) 0.020(2) -0.0045(16) 0.0023(18) -0.0077(16)
    C1 0.033(3) 0.047(3) 0.017(3) 0.002(3) 0.015(3) -0.005(3)
    C2 0.024(3) 0.020(3) 0.011(3) 0.003(2) 0.006(2) -0.002(2)
    C3 0.025(3) 0.017(3) 0.010(3) -0.008(2) 0.003(2) -0.005(2)
    C4 0.020(3) 0.016(3) 0.010(3) 0.000(2) 0.003(2) 0.0018(19)
    C5 0.021(3) 0.042(3) 0.021(3) 0.000(2) 0.006(3) 0.002(2)
    C6 0.021(3) 0.037(3) 0.029(3) 0.012(2) 0.009(2) 0.018(3)
    C7 0.015(3) 0.022(3) 0.004(2) 0.005(2) -0.001(2) 0.005(2)
    C8 0.016(3) 0.015(2) 0.016(3) 0.003(2) 0.007(2) 0.005(2)
    C9 0.018(3) 0.011(2) 0.021(3) 0.0001(19) 0.007(2) 0.0111(19)
    C10 0.022(3) 0.029(3) 0.041(3) 0.010(2) 0.022(3) 0.024(3)
    C11 0.017(3) 0.021(3) 0.014(3) -0.005(2) 0.008(2) -0.005(2)
    C12 0.011(2) 0.018(3) 0.008(3) -0.0029(19) 0.001(2) -0.007(2)
    C13 0.014(2) 0.007(2) 0.012(2) -0.002(2) -0.001(2) 0.004(2)
    C14 0.009(2) 0.018(3) 0.007(2) -0.0013(19) 0.001(2) -0.0011(19)
    C15 0.029(3) 0.024(2) 0.021(3) 0.001(2) 0.021(2) 0.001(2)
    C16 0.033(3) 0.029(3) 0.020(3) -0.002(2) 0.018(3) -0.002(2)
    C17 0.016(3) 0.009(2) 0.016(3) 0.0039(19) 0.007(2) 0.000(2)
    C18 0.031(3) 0.007(2) 0.009(3) 0.001(2) 0.004(2) -0.0002(19)
    C19 0.017(3) 0.006(2) 0.018(3) 0.0012(19) -0.004(2) 0.001(2)
    C20 0.023(3) 0.035(3) 0.018(3) -0.002(2) 0.002(2) 0.001(2)
    C21 0.026(3) 0.024(3) 0.020(3) -0.004(2) 0.008(3) -0.006(2)
    C22 0.021(3) 0.012(2) 0.013(3) -0.005(2) 0.009(2) -0.0044(19)
    C23 0.019(3) 0.007(2) 0.024(3) 0.002(2) 0.003(2) -0.003(2)
    C24 0.023(3) 0.017(3) 0.025(3) 0.006(2) 0.010(2) 0.000(2)
    C25 0.011(3) 0.029(3) 0.045(4) 0.005(2) 0.000(3) -0.009(3)
    N11 0.046(3) 0.052(3) 0.030(3) 0.008(3) 0.002(3) 0.003(3)
    C26 0.080(6) 0.042(4) 0.095(6) 0.006(3) -0.028(5) -0.011(4)
    C27 0.035(4) 0.029(3) 0.027(4) 0.004(2) -0.009(3) -0.001(3)
_geom_special_details
;
All e.s.d.'s (except the e.s.d. in the dihedral angle between two l.s. planes)
are estimated using the full covariance matrix. The cell e.s.d.'s are taken
into account individually in the estimation of e.s.d.'s in distances, angles
and torsion angles; correlations between e.s.d.'s in cell parameters are only
used when they are defined by crystal symmetry. An approximate (isotropic)
treatment of cell e.s.d.'s is used for estimating e.s.d.'s involving l.s.
planes.
;
loop_
    _geom_bond_atom_site_label_1
    _geom_bond_atom_site_label_2
    _geom_bond_site_symmetry_2
    _geom_bond_distance
    _geom_bond_publ_flag
    Cu1 N5 . 1.951(3) ?
    Cu1 N3 . 1.999(3) ?
    Cu1 N1 . 2.051(4) ?
    Cu1 Cl2 . 2.3429(13) ?
    Cu1 Cl1 . 2.4128(11) ?
    Cu2 N6 . 2.000(3) ?
    Cu2 N7 . 2.028(3) ?
    Cu2 N9 . 2.042(3) ?
    Cu2 Cl3 . 2.3281(12) ?
    Cu2 Cl1 . 2.4382(11) ?
    Br1 C3 . 1.857(4) ?
    Br2 C8 . 1.880(4) ?
    Br3 C13 . 1.875(4) ?
    Br4 C18 . 1.876(4) ?
    Br5 C23 . 1.881(4) ?
    N1 C2 . 1.349(5) ?
    N1 N2 . 1.349(4) ?
    N2 C4 . 1.342(5) ?
    N2 H2N . 0.8800 ?
    N3 C7 . 1.345(5) ?
    N3 N4 . 1.349(4) ?
    N4 C9 . 1.331(4) ?
    N4 H4N . 0.8800 ?
    N5 C12 . 1.343(5) ?
    N5 N6 . 1.359(4) ?
    N6 C14 . 1.334(5) ?
    N7 C17 . 1.319(5) ?
    N7 N8 . 1.359(4) ?
    N8 C19 . 1.343(5) ?
    N8 H8N . 0.8800 ?
    N9 C22 . 1.335(5) ?
    N9 N10 . 1.355(4) ?
    N10 C24 . 1.329(5) ?
    N10 H10N . 0.8800 ?
    C1 C2 . 1.494(5) ?
    C1 H1A . 0.9800 ?
    C1 H1B . 0.9800 ?
    C1 H1C . 0.9800 ?
    C2 C3 . 1.376(6) ?
    C3 C4 . 1.383(5) ?
    C4 C5 . 1.481(5) ?
    C5 H5A . 0.9800 ?
    C5 H5B . 0.9800 ?
    C5 H5C . 0.9800 ?
    C6 C7 . 1.480(5) ?
    C6 H6A . 0.9800 ?
    C6 H6B . 0.9800 ?
    C6 H6C . 0.9800 ?
    C7 C8 . 1.381(5) ?
    C8 C9 . 1.360(5) ?
    C9 C10 . 1.495(5) ?
    C10 H10A . 0.9800 ?
    C10 H10B . 0.9800 ?
    C10 H10C . 0.9800 ?
    C11 C12 . 1.490(5) ?
    C11 H11A . 0.9800 ?
    C11 H11B . 0.9800 ?
    C11 H11C . 0.9800 ?
    C12 C13 . 1.403(5) ?
    C13 C14 . 1.375(5) ?
    C14 C15 . 1.492(5) ?
    C15 H15A . 0.9800 ?
    C15 H15B . 0.9800 ?
    C15 H15C . 0.9800 ?
    C16 C17 . 1.489(5) ?
    C16 H16A . 0.9800 ?
    C16 H16B . 0.9800 ?
    C16 H16C . 0.9800 ?
    C17 C18 . 1.384(6) ?
    C18 C19 . 1.379(6) ?
    C19 C20 . 1.486(6) ?
    C20 H20A . 0.9800 ?
    C20 H20B . 0.9800 ?
    C20 H20C . 0.9800 ?
    C21 C22 . 1.488(5) ?
    C21 H21A . 0.9800 ?
    C21 H21B . 0.9800 ?
    C21 H21C . 0.9800 ?
    C22 C23 . 1.381(5) ?
    C23 C24 . 1.362(6) ?
    C24 C25 . 1.506(5) ?
    C25 H25A . 0.9800 ?
    C25 H25B . 0.9800 ?
    C25 H25C . 0.9800 ?
    N11 C27 . 1.090(6) ?
    C26 C27 . 1.473(7) ?
    C26 H26A . 0.9800 ?
    C26 H26B . 0.9800 ?
    C26 H26C . 0.9800 ?
loop_
    _geom_angle_atom_site_label_1
    _geom_angle_atom_site_label_2
    _geom_angle_atom_site_label_3
    _geom_angle_site_symmetry_1
    _geom_angle_site_symmetry_3
    _geom_angle
    _geom_angle_publ_flag
    N5 Cu1 N3 . . 169.97(13) ?
    N5 Cu1 N1 . . 87.87(13) ?
    N3 Cu1 N1 . . 91.52(13) ?
    N5 Cu1 Cl2 . . 85.56(10) ?
    N3 Cu1 Cl2 . . 91.28(11) ?
    N1 Cu1 Cl2 . . 157.62(9) ?
    N5 Cu1 Cl1 . . 94.01(9) ?
    N3 Cu1 Cl1 . . 95.96(10) ?
    N1 Cu1 Cl1 . . 99.72(9) ?
    Cl2 Cu1 Cl1 . . 102.06(4) ?
    N6 Cu2 N7 . . 89.37(13) ?
    N6 Cu2 N9 . . 176.29(13) ?
    N7 Cu2 N9 . . 89.75(13) ?
    N6 Cu2 Cl3 . . 86.99(10) ?
    N7 Cu2 Cl3 . . 152.38(10) ?
    N9 Cu2 Cl3 . . 92.13(11) ?
    N6 Cu2 Cl1 . . 93.89(9) ?
    N7 Cu2 Cl1 . . 104.44(10) ?
    N9 Cu2 Cl1 . . 89.81(9) ?
    Cl3 Cu2 Cl1 . . 103.13(4) ?
    Cu1 Cl1 Cu2 . . 98.94(4) ?
    C2 N1 N2 . . 104.5(4) ?
    C2 N1 Cu1 . . 138.6(3) ?
    N2 N1 Cu1 . . 116.6(3) ?
    C4 N2 N1 . . 113.2(3) ?
    C4 N2 H2N . . 123.4 ?
    N1 N2 H2N . . 123.4 ?
    C7 N3 N4 . . 105.1(3) ?
    C7 N3 Cu1 . . 132.3(3) ?
    N4 N3 Cu1 . . 122.6(3) ?
    C9 N4 N3 . . 113.0(3) ?
    C9 N4 H4N . . 123.5 ?
    N3 N4 H4N . . 123.5 ?
    C12 N5 N6 . . 108.6(3) ?
    C12 N5 Cu1 . . 122.5(3) ?
    N6 N5 Cu1 . . 127.0(2) ?
    C14 N6 N5 . . 109.6(3) ?
    C14 N6 Cu2 . . 126.3(3) ?
    N5 N6 Cu2 . . 123.5(2) ?
    C17 N7 N8 . . 105.9(3) ?
    C17 N7 Cu2 . . 134.5(3) ?
    N8 N7 Cu2 . . 117.8(2) ?
    C19 N8 N7 . . 112.2(3) ?
    C19 N8 H8N . . 123.9 ?
    N7 N8 H8N . . 123.9 ?
    C22 N9 N10 . . 105.9(3) ?
    C22 N9 Cu2 . . 131.7(3) ?
    N10 N9 Cu2 . . 121.5(2) ?
    C24 N10 N9 . . 112.3(3) ?
    C24 N10 H10N . . 123.9 ?
    N9 N10 H10N . . 123.9 ?
    C2 C1 H1A . . 109.5 ?
    C2 C1 H1B . . 109.5 ?
    H1A C1 H1B . . 109.5 ?
    C2 C1 H1C . . 109.5 ?
    H1A C1 H1C . . 109.5 ?
    H1B C1 H1C . . 109.5 ?
    N1 C2 C3 . . 110.3(4) ?
    N1 C2 C1 . . 121.1(4) ?
    C3 C2 C1 . . 128.7(4) ?
    C2 C3 C4 . . 107.0(4) ?
    C2 C3 Br1 . . 127.5(3) ?
    C4 C3 Br1 . . 125.5(4) ?
    N2 C4 C3 . . 105.1(4) ?
    N2 C4 C5 . . 123.6(4) ?
    C3 C4 C5 . . 131.3(4) ?
    C4 C5 H5A . . 109.5 ?
    C4 C5 H5B . . 109.5 ?
    H5A C5 H5B . . 109.5 ?
    C4 C5 H5C . . 109.5 ?
    H5A C5 H5C . . 109.5 ?
    H5B C5 H5C . . 109.5 ?
    C7 C6 H6A . . 109.5 ?
    C7 C6 H6B . . 109.5 ?
    H6A C6 H6B . . 109.5 ?
    C7 C6 H6C . . 109.5 ?
    H6A C6 H6C . . 109.5 ?
    H6B C6 H6C . . 109.5 ?
    N3 C7 C8 . . 108.6(4) ?
    N3 C7 C6 . . 123.7(4) ?
    C8 C7 C6 . . 127.8(4) ?
    C9 C8 C7 . . 108.2(4) ?
    C9 C8 Br2 . . 126.4(3) ?
    C7 C8 Br2 . . 125.3(3) ?
    N4 C9 C8 . . 105.1(4) ?
    N4 C9 C10 . . 124.0(4) ?
    C8 C9 C10 . . 130.8(4) ?
    C9 C10 H10A . . 109.5 ?
    C9 C10 H10B . . 109.5 ?
    H10A C10 H10B . . 109.5 ?
    C9 C10 H10C . . 109.5 ?
    H10A C10 H10C . . 109.5 ?
    H10B C10 H10C . . 109.5 ?
    C12 C11 H11A . . 109.5 ?
    C12 C11 H11B . . 109.5 ?
    H11A C11 H11B . . 109.5 ?
    C12 C11 H11C . . 109.5 ?
    H11A C11 H11C . . 109.5 ?
    H11B C11 H11C . . 109.5 ?
    N5 C12 C13 . . 106.9(3) ?
    N5 C12 C11 . . 122.3(4) ?
    C13 C12 C11 . . 130.8(4) ?
    C14 C13 C12 . . 107.2(4) ?
    C14 C13 Br3 . . 127.9(3) ?
    C12 C13 Br3 . . 125.0(3) ?
    N6 C14 C13 . . 107.6(3) ?
    N6 C14 C15 . . 123.4(4) ?
    C13 C14 C15 . . 129.0(4) ?
    C14 C15 H15A . . 109.5 ?
    C14 C15 H15B . . 109.5 ?
    H15A C15 H15B . . 109.5 ?
    C14 C15 H15C . . 109.5 ?
    H15A C15 H15C . . 109.5 ?
    H15B C15 H15C . . 109.5 ?
    C17 C16 H16A . . 109.5 ?
    C17 C16 H16B . . 109.5 ?
    H16A C16 H16B . . 109.5 ?
    C17 C16 H16C . . 109.5 ?
    H16A C16 H16C . . 109.5 ?
    H16B C16 H16C . . 109.5 ?
    N7 C17 C18 . . 109.6(4) ?
    N7 C17 C16 . . 121.3(4) ?
    C18 C17 C16 . . 129.0(4) ?
    C19 C18 C17 . . 107.5(4) ?
    C19 C18 Br4 . . 125.9(4) ?
    C17 C18 Br4 . . 126.6(4) ?
    N8 C19 C18 . . 104.8(4) ?
    N8 C19 C20 . . 122.7(4) ?
    C18 C19 C20 . . 132.5(4) ?
    C19 C20 H20A . . 109.5 ?
    C19 C20 H20B . . 109.5 ?
    H20A C20 H20B . . 109.5 ?
    C19 C20 H20C . . 109.5 ?
    H20A C20 H20C . . 109.5 ?
    H20B C20 H20C . . 109.5 ?
    C22 C21 H21A . . 109.5 ?
    C22 C21 H21B . . 109.5 ?
    H21A C21 H21B . . 109.5 ?
    C22 C21 H21C . . 109.5 ?
    H21A C21 H21C . . 109.5 ?
    H21B C21 H21C . . 109.5 ?
    N9 C22 C23 . . 108.3(4) ?
    N9 C22 C21 . . 124.6(4) ?
    C23 C22 C21 . . 127.1(4) ?
    C24 C23 C22 . . 108.3(4) ?
    C24 C23 Br5 . . 124.5(3) ?
    C22 C23 Br5 . . 127.2(3) ?
    N10 C24 C23 . . 105.2(4) ?
    N10 C24 C25 . . 122.7(4) ?
    C23 C24 C25 . . 132.0(4) ?
    C24 C25 H25A . . 109.5 ?
    C24 C25 H25B . . 109.5 ?
    H25A C25 H25B . . 109.5 ?
    C24 C25 H25C . . 109.5 ?
    H25A C25 H25C . . 109.5 ?
    H25B C25 H25C . . 109.5 ?
    C27 C26 H26A . . 109.5 ?
    C27 C26 H26B . . 109.5 ?
    H26A C26 H26B . . 109.5 ?
    C27 C26 H26C . . 109.5 ?
    H26A C26 H26C . . 109.5 ?
    H26B C26 H26C . . 109.5 ?
    N11 C27 C26 . . 177.7(7) ?
loop_
    _geom_torsion_atom_site_label_1
    _geom_torsion_atom_site_label_2
    _geom_torsion_atom_site_label_3
    _geom_torsion_atom_site_label_4
    _geom_torsion_site_symmetry_1
    _geom_torsion_site_symmetry_2
    _geom_torsion_site_symmetry_3
    _geom_torsion_site_symmetry_4
    _geom_torsion
    _geom_torsion_publ_flag
    N5 Cu1 Cl1 Cu2 . . . . 6.36(10) ?
    N3 Cu1 Cl1 Cu2 . . . . -172.55(10) ?
    N1 Cu1 Cl1 Cu2 . . . . 94.88(10) ?
    Cl2 Cu1 Cl1 Cu2 . . . . -79.95(5) ?
    N6 Cu2 Cl1 Cu1 . . . . 0.07(10) ?
    N7 Cu2 Cl1 Cu1 . . . . 90.42(10) ?
    N9 Cu2 Cl1 Cu1 . . . . -179.89(11) ?
    Cl3 Cu2 Cl1 Cu1 . . . . -87.74(5) ?
    N5 Cu1 N1 C2 . . . . -132.4(4) ?
    N3 Cu1 N1 C2 . . . . 37.5(4) ?
    Cl2 Cu1 N1 C2 . . . . -59.5(5) ?
    Cl1 Cu1 N1 C2 . . . . 133.9(4) ?
    N5 Cu1 N1 N2 . . . . 55.9(3) ?
    N3 Cu1 N1 N2 . . . . -134.2(3) ?
    Cl2 Cu1 N1 N2 . . . . 128.8(2) ?
    Cl1 Cu1 N1 N2 . . . . -37.9(3) ?
    C2 N1 N2 C4 . . . . 0.0(4) ?
    Cu1 N1 N2 C4 . . . . 174.3(3) ?
    N5 Cu1 N3 C7 . . . . 140.2(7) ?
    N1 Cu1 N3 C7 . . . . 53.8(4) ?
    Cl2 Cu1 N3 C7 . . . . -148.4(4) ?
    Cl1 Cu1 N3 C7 . . . . -46.1(4) ?
    N5 Cu1 N3 N4 . . . . -41.0(10) ?
    N1 Cu1 N3 N4 . . . . -127.4(3) ?
    Cl2 Cu1 N3 N4 . . . . 30.4(3) ?
    Cl1 Cu1 N3 N4 . . . . 132.7(3) ?
    C7 N3 N4 C9 . . . . -0.8(4) ?
    Cu1 N3 N4 C9 . . . . -179.9(3) ?
    N3 Cu1 N5 C12 . . . . -5.8(10) ?
    N1 Cu1 N5 C12 . . . . 80.9(3) ?
    Cl2 Cu1 N5 C12 . . . . -77.7(3) ?
    Cl1 Cu1 N5 C12 . . . . -179.5(3) ?
    N3 Cu1 N5 N6 . . . . 156.7(7) ?
    N1 Cu1 N5 N6 . . . . -116.6(3) ?
    Cl2 Cu1 N5 N6 . . . . 84.8(3) ?
    Cl1 Cu1 N5 N6 . . . . -17.0(3) ?
    C12 N5 N6 C14 . . . . -2.4(4) ?
    Cu1 N5 N6 C14 . . . . -166.8(3) ?
    C12 N5 N6 Cu2 . . . . -174.1(3) ?
    Cu1 N5 N6 Cu2 . . . . 21.5(4) ?
    N7 Cu2 N6 C14 . . . . 74.1(3) ?
    Cl3 Cu2 N6 C14 . . . . -78.5(3) ?
    Cl1 Cu2 N6 C14 . . . . 178.5(3) ?
    N7 Cu2 N6 N5 . . . . -115.6(3) ?
    Cl3 Cu2 N6 N5 . . . . 91.8(3) ?
    Cl1 Cu2 N6 N5 . . . . -11.1(3) ?
    N6 Cu2 N7 C17 . . . . -138.3(4) ?
    N9 Cu2 N7 C17 . . . . 38.1(4) ?
    Cl3 Cu2 N7 C17 . . . . -56.0(5) ?
    Cl1 Cu2 N7 C17 . . . . 127.8(4) ?
    N6 Cu2 N7 N8 . . . . 59.5(3) ?
    N9 Cu2 N7 N8 . . . . -124.1(3) ?
    Cl3 Cu2 N7 N8 . . . . 141.8(2) ?
    Cl1 Cu2 N7 N8 . . . . -34.4(3) ?
    C17 N7 N8 C19 . . . . 0.2(4) ?
    Cu2 N7 N8 C19 . . . . 167.1(3) ?
    N7 Cu2 N9 C22 . . . . 58.1(4) ?
    Cl3 Cu2 N9 C22 . . . . -149.5(4) ?
    Cl1 Cu2 N9 C22 . . . . -46.3(4) ?
    N7 Cu2 N9 N10 . . . . -134.5(3) ?
    Cl3 Cu2 N9 N10 . . . . 17.9(3) ?
    Cl1 Cu2 N9 N10 . . . . 121.0(3) ?
    C22 N9 N10 C24 . . . . -0.2(5) ?
    Cu2 N9 N10 C24 . . . . -170.5(3) ?
    N2 N1 C2 C3 . . . . -0.1(5) ?
    Cu1 N1 C2 C3 . . . . -172.5(3) ?
    N2 N1 C2 C1 . . . . -179.8(3) ?
    Cu1 N1 C2 C1 . . . . 7.9(6) ?
    N1 C2 C3 C4 . . . . 0.2(5) ?
    C1 C2 C3 C4 . . . . 179.8(4) ?
    N1 C2 C3 Br1 . . . . 179.5(3) ?
    C1 C2 C3 Br1 . . . . -0.9(7) ?
    N1 N2 C4 C3 . . . . 0.1(5) ?
    N1 N2 C4 C5 . . . . -179.9(3) ?
    C2 C3 C4 N2 . . . . -0.2(5) ?
    Br1 C3 C4 N2 . . . . -179.5(3) ?
    C2 C3 C4 C5 . . . . 179.9(4) ?
    Br1 C3 C4 C5 . . . . 0.6(7) ?
    N4 N3 C7 C8 . . . . 1.0(5) ?
    Cu1 N3 C7 C8 . . . . 180.0(3) ?
    N4 N3 C7 C6 . . . . -177.5(4) ?
    Cu1 N3 C7 C6 . . . . 1.5(7) ?
    N3 C7 C8 C9 . . . . -0.9(5) ?
    C6 C7 C8 C9 . . . . 177.5(4) ?
    N3 C7 C8 Br2 . . . . -178.8(3) ?
    C6 C7 C8 Br2 . . . . -0.5(7) ?
    N3 N4 C9 C8 . . . . 0.3(5) ?
    N3 N4 C9 C10 . . . . 177.3(4) ?
    C7 C8 C9 N4 . . . . 0.4(5) ?
    Br2 C8 C9 N4 . . . . 178.3(3) ?
    C7 C8 C9 C10 . . . . -176.4(4) ?
    Br2 C8 C9 C10 . . . . 1.6(8) ?
    N6 N5 C12 C13 . . . . 1.7(4) ?
    Cu1 N5 C12 C13 . . . . 167.0(3) ?
    N6 N5 C12 C11 . . . . -176.7(4) ?
    Cu1 N5 C12 C11 . . . . -11.4(6) ?
    N5 C12 C13 C14 . . . . -0.5(5) ?
    C11 C12 C13 C14 . . . . 177.8(4) ?
    N5 C12 C13 Br3 . . . . -179.8(3) ?
    C11 C12 C13 Br3 . . . . -1.6(7) ?
    N5 N6 C14 C13 . . . . 2.0(5) ?
    Cu2 N6 C14 C13 . . . . 173.5(3) ?
    N5 N6 C14 C15 . . . . -176.2(4) ?
    Cu2 N6 C14 C15 . . . . -4.7(6) ?
    C12 C13 C14 N6 . . . . -1.0(5) ?
    Br3 C13 C14 N6 . . . . 178.4(3) ?
    C12 C13 C14 C15 . . . . 177.1(4) ?
    Br3 C13 C14 C15 . . . . -3.6(7) ?
    N8 N7 C17 C18 . . . . 0.4(4) ?
    Cu2 N7 C17 C18 . . . . -163.3(3) ?
    N8 N7 C17 C16 . . . . -177.9(3) ?
    Cu2 N7 C17 C16 . . . . 18.4(6) ?
    N7 C17 C18 C19 . . . . -0.8(5) ?
    C16 C17 C18 C19 . . . . 177.3(4) ?
    N7 C17 C18 Br4 . . . . 179.9(3) ?
    C16 C17 C18 Br4 . . . . -2.0(6) ?
    N7 N8 C19 C18 . . . . -0.7(4) ?
    N7 N8 C19 C20 . . . . 179.7(3) ?
    C17 C18 C19 N8 . . . . 0.9(4) ?
    Br4 C18 C19 N8 . . . . -179.8(3) ?
    C17 C18 C19 C20 . . . . -179.5(4) ?
    Br4 C18 C19 C20 . . . . -0.3(6) ?
    N10 N9 C22 C23 . . . . -0.3(5) ?
    Cu2 N9 C22 C23 . . . . 168.5(3) ?
    N10 N9 C22 C21 . . . . 178.9(4) ?
    Cu2 N9 C22 C21 . . . . -12.2(7) ?
    N9 C22 C23 C24 . . . . 0.7(5) ?
    C21 C22 C23 C24 . . . . -178.5(4) ?
    N9 C22 C23 Br5 . . . . -178.7(3) ?
    C21 C22 C23 Br5 . . . . 2.0(7) ?
    N9 N10 C24 C23 . . . . 0.7(5) ?
    N9 N10 C24 C25 . . . . 179.4(4) ?
    C22 C23 C24 N10 . . . . -0.8(5) ?
    Br5 C23 C24 N10 . . . . 178.6(3) ?
    C22 C23 C24 C25 . . . . -179.4(5) ?
    Br5 C23 C24 C25 . . . . 0.1(8) ?
loop_
    _geom_hbond_atom_site_label_D
    _geom_hbond_atom_site_label_H
    _geom_hbond_atom_site_label_A
    _geom_hbond_site_symmetry_A
    _geom_hbond_distance_DH
    _geom_hbond_distance_HA
    _geom_hbond_distance_DA
    _geom_hbond_angle_DHA
    N4 H4N Cl3 1_655 0.88 2.36 3.194(4) 159.6
    N10 H10N Cl2 1_455 0.88 2.33 3.144(3) 154.9
    N2 H2N Cl3 . 0.88 2.54 3.400(4) 165.3
    N8 H8N Cl2 . 0.88 2.34 3.212(3) 170.3
data_global
_journal_date_recd_electronic     2012-03-25
_journal_date_accepted     2012-03-31
_journal_name_full     'Acta Crystallographica, Section E'
_journal_year     2012
_journal_volume     68
_journal_issue      5
_journal_page_first     m557
_journal_page_last     m557
_journal_paper_category     QM
_journal_paper_doi     10.1107/S160053681201402X
_journal_coeditor_code     LH5445
_publ_contact_author_name     'Wei Wei'
_publ_contact_author_address
;
    Department of Chemistry
    Capital Normal  University
    Beijing 100048
    People's Republic of China
;
_publ_contact_author_email     'weiwei_cnu@163.com'
_publ_contact_author_fax     '861068902230'
_publ_contact_author_phone     '861068902490'
_publ_section_title
;\
(\m-4-Bromo-3,5-dimethylpyrazolato-\k^2^<i>N</i>^1^:<i>N</i>^2^)-\m-chlorido-\
bis[bis(4-bromo-3,5-dimethylpyrazole-\k<i>N</i>^2^)chloridocopper(II)]
acetonitrile monosolvate
;
loop_
    _publ_author_name
    _publ_author_footnote
    _publ_author_address
    'Wei, Wei' .
;
Department of Chemistry, Capital Normal University, Beijing 100048,
People's Republic of China
;
    'Xu, Yanhui' .
;
Department of Medical Imaging, Bethune Medical Non-Commissioned Officer's
College, Shijiazhuang,
Hebei 050081
People's Republic of China
;
