# Supplementary material for: (μ-4-Bromo-3,5-dimethyl­pyrazolato-κ2 N 1:N 2)-μ-chlorido-bis­[bis(4-bromo-3,5-dimethyl­pyrazole-κN 2)chloridocopper(II)] acetonitrile monosolvate
Source: Acta Crystallogr Sect E Struct Rep Online. 2012 Apr 13;68(Pt 5):m557. doi: 10.1107/S160053681201402X (PMC3344311; doi:10.1107/S160053681201402X)
Supplement: Supplementary file 2 [file e-68-0m557-Isup2.hkl]

# 
# h,k,l, Fc-squared, Fo-squared, sigma(Fo-squared) and status flag 
# 
data_I
_shelx_title ' bo303 in P2(1)' 
_shelx_refln_list_code          4 
_shelx_F_calc_maximum      337.99 
_exptl_crystal_F_000      1120.00 
_reflns_d_resolution_high  0.8409 
 
loop_ 
 _symmetry_equiv_pos_as_xyz 
 'x, y, z' 
 '-x, y+1/2, -z' 
 
_cell_length_a     9.2816 
_cell_length_b    15.8486 
_cell_length_c    14.7106 
_cell_angle_alpha  90.000 
_cell_angle_beta  108.048 
_cell_angle_gamma  90.000 
 
_shelx_F_squared_multiplier     1.000 
 
loop_ 
 _refln_index_h 
 _refln_index_k 
 _refln_index_l 
 _refln_F_squared_calc 
 _refln_F_squared_meas 
 _refln_F_squared_sigma 
 _refln_observed_status 
   4 -14   0      647.77      526.14    257.80 o 
   5 -14   0     2202.22     2266.89    172.62 o 
   6 -14   0      929.13      656.11    367.44 o 
   7 -14   0     1301.64      979.77    573.56 o 
   2 -13   0     1286.07     1080.96     64.42 o 
   3 -13   0     6842.84     6564.46    322.41 o 
   4 -13   0      483.44      450.24    191.94 o 
   5 -13   0     2252.74     2255.98    199.97 o 
   6 -13   0      815.99      664.64    274.74 o 
   7 -13   0      845.71      762.99    370.58 o 
   2 -12   0     2340.30     2265.26     74.77 o 
   3 -12   0     7522.03     6901.79    228.40 o 
   4 -12   0     1404.80     1376.95    113.16 o 
   5 -12   0     2859.11     2866.80    180.02 o 
   6 -12   0      912.61      936.99    399.94 o 
   7 -12   0      819.23      938.87    276.12 o 
   8 -12   0     2091.05     1768.60    758.22 o 
   2 -11   0     5056.51     4874.23    176.88 o 
   3 -11   0      159.87      141.91     50.73 o 
   4 -11   0     1531.10     1418.46     80.34 o 
   5 -11   0     2846.98     3022.36    166.47 o 
   6 -11   0     3085.21     3034.27    205.11 o 
   7 -11   0     1494.10     1449.83    520.12 o 
   8 -11   0      674.65      560.64    362.18 o 
   1 -10   0     6492.28     6009.59    257.05 o 
   2 -10   0     7054.60     6738.30    157.27 o 
   3 -10   0     2096.13     2104.14    181.03 o 
   4 -10   0      507.72      405.62    104.01 o 
   5 -10   0     4404.44     4456.63    203.61 o 
   6 -10   0      422.59      442.59    271.22 o 
   7 -10   0     3933.46     4014.80    241.49 o 
   8 -10   0     6499.50     6914.84    323.16 o 
   1  -9   0    12253.83    11717.11    198.47 o 
   2  -9   0     5702.83     5487.00    193.36 o 
   3  -9   0     1200.91     1103.94     72.12 o 
   4  -9   0     7881.60     7686.17    274.30 o 
   5  -9   0     3949.79     3955.08    347.75 o 
   6  -9   0     1059.76     1048.14    371.33 o 
   7  -9   0      703.55      780.93    298.95 o 
   8  -9   0     3374.43     3215.17    474.45 o 
   9  -9   0       60.43      133.35    112.15 o 
   1  -8   0     3321.98     3213.59     96.81 o 
   2  -8   0      884.36      821.32     67.37 o 
   3  -8   0     5652.84     5552.21    193.74 o 
   4  -8   0    10127.83    10115.70    217.89 o 
   5  -8   0      192.54      180.21     58.18 o 
   6  -8   0     3013.26     3047.45    207.87 o 
   7  -8   0     5098.27     5779.64    323.04 o 
   8  -8   0     1410.27     1575.53    507.32 o 
   9  -8   0     1690.19     1431.39    709.42 o 
   1  -7   0    10152.12    10104.80    144.65 o 
   2  -7   0     1111.39     1043.07     64.10 o 
   3  -7   0     9239.38     8887.58    166.74 o 
   4  -7   0     9921.83     9438.43    238.93 o 
   5  -7   0      475.68      415.63    110.36 o 
   6  -7   0     3815.06     3588.89    317.01 o 
   7  -7   0     4518.12     4278.49    306.35 o 
   8  -7   0     2122.36     2579.39    658.99 o 
   9  -7   0      656.45      728.74    252.66 o 
   0  -6   0     4572.82     4615.33    198.09 o 
   1  -6   0     5408.71     4996.82    112.17 o 
   2  -6   0     2991.92     2737.20     72.30 o 
   3  -6   0     6016.08     5761.03    140.54 o 
   4  -6   0     3651.16     3596.74    178.88 o 
   5  -6   0     1670.74     1625.03    178.45 o 
   6  -6   0     5384.05     5219.25    457.14 o 
   7  -6   0      958.96     1315.85    500.42 o 
   8  -6   0      712.17      886.43    270.97 o 
   9  -6   0     2114.04     2192.88    227.57 o 
   1  -5   0    50609.70    51359.81    639.57 o 
   2  -5   0     2173.01     2003.60     56.29 o 
   3  -5   0     8846.15     8482.70    134.79 o 
   4  -5   0    32668.71    32228.97    624.24 o 
   5  -5   0     5831.16     5533.84    217.72 o 
   6  -5   0     7467.29     7952.32    413.23 o 
   7  -5   0      178.45      298.70    154.43 o 
   8  -5   0      716.09      867.11    361.55 o 
   9  -5   0     2461.37     2415.55    239.49 o 
  10  -5   0      151.47       86.06    128.34 o 
   0  -4   0      199.43      208.50     87.56 o 
   1  -4   0     4693.04     4563.84     89.65 o 
   2  -4   0     5514.70     5327.48    109.92 o 
   3  -4   0    15463.43    15130.67    207.81 o 
   4  -4   0     8350.41     8190.54    193.99 o 
   5  -4   0     5712.78     5523.95    208.26 o 
   6  -4   0     1427.73     1481.32    326.05 o 
   7  -4   0     2240.23     2164.40    258.80 o 
   8  -4   0     2979.97     3157.47    367.82 o 
   9  -4   0        5.05       32.48     34.37 o 
  10  -4   0      665.03      561.77    237.60 o 
   1  -3   0    14126.30    14195.84    130.18 o 
   2  -3   0      763.43      686.86     48.84 o 
   3  -3   0     9225.30     9077.59    137.61 o 
   4  -3   0    14844.04    14489.86    253.10 o 
   5  -3   0    27653.90    27813.89    534.07 o 
   6  -3   0      234.14      301.46    176.13 o 
   7  -3   0     1264.75     1396.64    419.88 o 
   8  -3   0      456.25      648.08    321.03 o 
   9  -3   0     1794.05     1700.73    145.81 o 
  10  -3   0      810.45      656.48    411.73 o 
   1  -2   0    11586.45    11356.17    125.80 o 
   2  -2   0     4427.82     4216.14    103.51 o 
   3  -2   0     2997.35     3028.15     96.37 o 
   4  -2   0     3957.09     3770.06    130.96 o 
   5  -2   0     7524.87     7619.05    194.89 o 
   6  -2   0     2841.90     2689.54    233.46 o 
   7  -2   0     1156.78     1222.77    593.51 o 
   8  -2   0     4045.11     3958.05    148.65 o 
   9  -2   0     4579.19     4737.10    183.14 o 
  10  -2   0     2315.71     2304.49    149.00 o 
   2  -1   0    19274.75    19500.13    214.99 o 
   3  -1   0     4036.04     3747.17     87.18 o 
   4  -1   0     3307.99     3248.38    126.68 o 
   5  -1   0     3186.80     3364.78    190.29 o 
   6  -1   0      916.55     1016.65    277.50 o 
   7  -1   0     5771.60     5940.71    370.83 o 
   8  -1   0     2051.43     1985.77    243.56 o 
   9  -1   0     2017.18     1895.24    218.28 o 
  10  -1   0      163.78       92.98     74.52 o 
   3   0   0      617.49      696.36     50.66 o 
   4   0   0      289.59      327.95     79.95 o 
   5   0   0      319.21      289.03     66.15 o 
   6   0   0      358.43      395.42    242.25 o 
   7   0   0        0.94       52.69     60.19 o 
   8   0   0     2598.34     2796.47    179.32 o 
   9   0   0     2548.91     2615.51    182.57 o 
  10   0   0      426.24      499.24    211.49 o 
   2   1   0    21274.30    21325.79    183.03 o 
   3   1   0     3519.67     3226.40     78.06 o 
   4   1   0     4030.66     4053.08     94.87 o 
   5   1   0     3973.18     4214.72    160.76 o 
   6   1   0      649.28      746.62    167.75 o 
   7   1   0     5373.06     5429.51    226.42 o 
   8   1   0     2127.68     2383.31    471.97 o 
   9   1   0     2007.43     1940.75    275.87 o 
  10   1   0       90.68       71.77     59.90 o 
   1   2   0    10613.15    10525.87    102.77 o 
   2   2   0     4658.58     4735.57     89.97 o 
   3   2   0     2851.36     2835.66     65.11 o 
   4   2   0     4288.27     4331.41    100.45 o 
   5   2   0     7521.22     7359.46    157.24 o 
   6   2   0     2989.75     2998.63    131.97 o 
   7   2   0     1163.95     1122.04    198.20 o 
   8   2   0     4326.89     4303.76    210.29 o 
   9   2   0     4327.85     4674.25    184.93 o 
  10   2   0     2184.04     2196.90    199.67 o 
   1   3   0    14400.81    14805.45    137.88 o 
   2   3   0     1332.81     1218.54     39.83 o 
   3   3   0     8573.65     8804.33     98.17 o 
   4   3   0    13788.49    13717.64    207.65 o 
   5   3   0    27310.20    27440.10    419.93 o 
   6   3   0      366.52      471.16     92.79 o 
   7   3   0      802.15      852.98    180.79 o 
   8   3   0      430.18      482.11     96.84 o 
   9   3   0     1438.70     1471.28    344.05 o 
  10   3   0      892.36      762.34    277.97 o 
   0   4   0      210.70      330.44    111.40 o 
   1   4   0     5193.52     5225.04    101.10 o 
   2   4   0     5926.13     5732.51    115.17 o 
   3   4   0    16623.60    16799.35    192.59 o 
   4   4   0     7744.20     7767.18    157.54 o 
   5   4   0     5982.25     5905.51    182.34 o 
   6   4   0      911.53      987.60    160.63 o 
   7   4   0     2561.88     2567.63    168.81 o 
   8   4   0     3366.64     3357.96    136.07 o 
   9   4   0        5.41       50.28     62.70 o 
  10   4   0      739.76      692.48    234.75 o 
   1   5   0    47725.73    49011.51    376.27 o 
   2   5   0     2074.87     2013.77     55.99 o 
   3   5   0     8431.56     8297.84    151.97 o 
   4   5   0    32625.71    34031.53    499.12 o 
   5   5   0     5495.27     5442.03    177.84 o 
   6   5   0     6663.60     6663.75    211.41 o 
   7   5   0      132.66      198.72     70.26 o 
   8   5   0      764.26      729.39    111.33 o 
   9   5   0     2745.40     2669.54    139.09 o 
  10   5   0      205.36      154.53     85.54 o 
   0   6   0     4768.03     4940.50    211.89 o 
   1   6   0     5166.78     4914.91     99.87 o 
   2   6   0     3292.39     3260.06     75.94 o 
   3   6   0     5848.33     5804.48    122.72 o 
   4   6   0     4350.42     4456.60    187.70 o 
   5   6   0     1418.03     1479.33    102.49 o 
   6   6   0     5452.21     5312.24    176.89 o 
   7   6   0      724.88      666.00    112.89 o 
   8   6   0      760.39      747.82    141.14 o 
   9   6   0     1722.78     1761.33    356.75 o 
   1   7   0    11584.74    11608.33    177.98 o 
   2   7   0     1131.92     1170.44     46.13 o 
   3   7   0    10281.92     9725.87    411.42 o 
   4   7   0     9350.35     9412.48    196.34 o 
   5   7   0      726.73      785.79    121.06 o 
   6   7   0     2924.55     3106.28    166.83 o 
   7   7   0     4010.83     3846.93    124.69 o 
   8   7   0     2589.99     2470.31    134.68 o 
   9   7   0      786.11      796.54    225.23 o 
   0   8   0     1975.94     1635.75    107.39 o 
   1   8   0     3233.95     3227.05     99.45 o 
   2   8   0      887.04      888.18     55.74 o 
   3   8   0     5283.14     5290.56    163.23 o 
   4   8   0     9956.18    10255.64    198.98 o 
   5   8   0       58.29      106.14     40.19 o 
   6   8   0     3167.22     3392.12    113.74 o 
   7   8   0     5317.65     5085.79    159.89 o 
   8   8   0     1064.04     1105.45    321.81 o 
   9   8   0     1691.70     1595.27    178.72 o 
   1   9   0    13166.54    13280.78    381.37 o 
   2   9   0     6208.03     6272.54    146.87 o 
   3   9   0      864.91      949.25     72.01 o 
   4   9   0     7886.66     8061.59    161.41 o 
   5   9   0     4287.16     4563.85    147.77 o 
   6   9   0     1331.22     1312.94    180.20 o 
   7   9   0      781.76      827.58    187.31 o 
   8   9   0     3229.76     3327.34    219.88 o 
   9   9   0       69.69      104.97     58.89 o 
   0  10   0     3313.49     3275.39    214.77 o 
   1  10   0     6259.72     6120.09    231.85 o 
   2  10   0     6440.46     6474.00    114.93 o 
   3  10   0     1936.81     1959.93     93.40 o 
   4  10   0      640.43      620.51    128.14 o 
   5  10   0     3999.71     4156.29    119.21 o 
   6  10   0      452.25      509.47    113.90 o 
   7  10   0     4118.85     4339.25    192.65 o 
   8  10   0     6372.66     6654.94    361.49 o 
   1  11   0     2277.11     2240.31    217.82 o 
   2  11   0     4849.80     4812.94    166.26 o 
   3  11   0      124.52      128.29     30.74 o 
   4  11   0     1750.80     1847.95     85.94 o 
   5  11   0     2566.02     2630.29    110.38 o 
   6  11   0     3154.48     3272.96    127.79 o 
   7  11   0     1668.77     1671.74    341.51 o 
   8  11   0      456.03      425.09    152.30 o 
   0  12   0    18977.78    18869.78    870.75 o 
   1  12   0     2877.58     2857.32    142.78 o 
   2  12   0     2394.74     2368.02    114.12 o 
   3  12   0     7328.71     7200.59    216.77 o 
   4  12   0     1786.72     1843.43     91.35 o 
   5  12   0     3142.74     3025.16     98.56 o 
   6  12   0      911.89      834.70    164.94 o 
   7  12   0      695.22      694.51    237.67 o 
   8  12   0     2129.13     2100.93    168.14 o 
   1  13   0       44.30       59.84     57.34 o 
   2  13   0     1213.74     1174.61    261.64 o 
   3  13   0     6832.68     7022.02    272.68 o 
   4  13   0      501.41      460.14    149.46 o 
   5  13   0     2147.49     2263.30    123.75 o 
   6  13   0      691.30      527.02    222.80 o 
   7  13   0      874.08     1022.42    511.21 o 
   0  14   0     4324.26     4758.84    247.64 o 
   1  14   0     3831.59     3806.91    209.54 o 
   2  14   0     2439.55     2526.58    148.93 o 
   3  14   0     1156.13     1128.05    222.25 o 
   4  14   0      908.92      913.33    202.91 o 
   5  14   0     2402.15     2287.38    354.95 o 
   6  14   0      957.54     1122.28    457.89 o 
   7  14   0     1461.60     1472.41    555.87 o 
   1  15   0     4354.43     4620.23    415.99 o 
   2  15   0      495.08      553.05    171.65 o 
   3  15   0     2793.20     2551.25    155.19 o 
   4  15   0     2259.07     2120.46    164.64 o 
   5  15   0     1934.26     2134.42    231.33 o 
   6  15   0      618.87      587.49    268.34 o 
   0  16   0     2487.44     2662.56    416.12 o 
   1  16   0      280.82      254.31     93.05 o 
   2  16   0     1579.77     1777.84    303.59 o 
   3  16   0     3228.72     3592.33    158.83 o 
   4  16   0      123.62      119.77     71.41 o 
   5  16   0     3862.70     3817.71    985.04 o 
   1  17   0     1556.15     1524.80    346.88 o 
   2  17   0     2484.53     2347.01    422.92 o 
   3  17   0      390.35      379.52    162.55 o 
   4  17   0     5072.26     5633.99    314.50 o 
   0  18   0      289.78      207.87     86.44 o 
   1  18   0      477.13      419.17    108.12 o 
   2  18   0      665.55      706.56    218.38 o 
   3  18   0      104.94      126.17     77.25 o 
  -6 -14   1     2044.17     2287.34    217.53 o 
  -5 -14   1     1803.37     1719.80    163.71 o 
   3 -14   1      717.44      580.84    176.51 o 
   4 -14   1      672.44      574.56    205.86 o 
   5 -14   1     7652.59     7343.00    306.73 o 
   6 -14   1      693.89      450.87    276.74 o 
  -7 -13   1     4755.24     4797.73    248.14 o 
  -6 -13   1      301.31      244.88    158.44 o 
  -5 -13   1      440.99      402.45    185.42 o 
  -4 -13   1      612.87      570.55    218.53 o 
  -3 -13   1      975.22      868.12     63.98 o 
   2 -13   1    11098.58    10486.79    274.99 o 
   3 -13   1     2496.49     2471.13    174.13 o 
   4 -13   1     3889.15     3540.72    194.45 o 
   5 -13   1      396.54      317.39    221.04 o 
   6 -13   1       51.81       91.96     89.20 o 
   7 -13   1     2316.32     2008.46    182.53 o 
  -8 -12   1      612.54      474.71    268.97 o 
  -7 -12   1      132.41      141.63     86.44 o 
  -6 -12   1     3001.99     3004.54    264.07 o 
  -5 -12   1     1490.88     1386.86    115.79 o 
  -4 -12   1     9554.45     9467.26    298.57 o 
  -3 -12   1      776.28      759.32     68.95 o 
  -2 -12   1     3001.41     2714.00    115.16 o 
   1 -12   1     9686.72     9020.78    335.08 o 
   2 -12   1     4883.01     4556.17    160.64 o 
   3 -12   1      934.48      850.69     68.12 o 
   4 -12   1     5279.18     5339.81    294.68 o 
   5 -12   1     2551.97     2574.50    176.63 o 
   6 -12   1     1051.53     1026.94    469.06 o 
   7 -12   1     1030.14      784.19    487.38 o 
  -8 -11   1      646.65      592.63    307.86 o 
  -7 -11   1      722.39      811.04    435.06 o 
  -6 -11   1     2746.57     2572.62    204.48 o 
  -5 -11   1     3314.43     3340.25    167.23 o 
  -4 -11   1     1762.71     1586.61     82.34 o 
  -3 -11   1      122.62      111.99     42.56 o 
  -2 -11   1     5496.41     5392.22    193.97 o 
   1 -11   1    19397.73    19032.74    415.99 o 
   2 -11   1     4718.88     4494.14    263.82 o 
   3 -11   1     1363.56     1371.80     93.84 o 
   4 -11   1      842.09      849.55    258.05 o 
   5 -11   1     2541.13     2530.84    362.18 o 
   6 -11   1     2155.50     2148.97    175.63 o 
   7 -11   1      284.30      308.11    132.85 o 
  -9 -10   1      473.29      581.97    297.57 o 
  -8 -10   1      159.63      188.05     96.97 o 
  -7 -10   1      671.24      741.16    275.11 o 
  -6 -10   1     1074.95     1145.49    132.73 o 
  -5 -10   1     2779.01     2639.36    237.73 o 
  -4 -10   1     1523.16     1381.53     76.54 o 
  -3 -10   1    18610.34    18519.65    547.09 o 
  -2 -10   1     4027.00     3822.14    136.54 o 
   1 -10   1     5296.58     4915.07    166.51 o 
   2 -10   1     1233.21     1129.86     92.90 o 
   3 -10   1     1393.86     1305.58    129.33 o 
   4 -10   1     3112.86     2965.65    261.31 o 
   5 -10   1      226.99      252.41    111.65 o 
   6 -10   1     2270.68     2373.02    194.20 o 
   8 -10   1     1610.88     1594.73    561.77 o 
  -9  -9   1      500.67      594.39    374.60 o 
  -8  -9   1      801.10      976.88    294.18 o 
  -7  -9   1       52.39      192.19    145.77 o 
  -6  -9   1     1037.26     1229.42    385.13 o 
  -5  -9   1     6802.66     6711.20    243.22 o 
  -4  -9   1     2359.23     2094.14    144.16 o 
  -3  -9   1    10065.46     9737.16    195.11 o 
  -2  -9   1     1609.88     1548.11     66.91 o 
  -1  -9   1     4235.83     4080.42    158.50 o 
   0  -9   1    27788.18    26296.46    586.36 o 
   1  -9   1     9361.45     8896.35    174.49 o 
   2  -9   1     2393.84     2266.72    123.74 o 
   3  -9   1     2920.04     2809.77    167.78 o 
   4  -9   1     9525.52     9751.40    466.05 o 
   5  -9   1     2448.55     2405.39    333.07 o 
   6  -9   1     4544.56     4719.45    308.98 o 
   7  -9   1      432.76      514.72    248.52 o 
   8  -9   1      571.27      637.41    426.91 o 
   9  -9   1      337.21      396.93    201.72 o 
  -9  -8   1      457.49      525.01    209.25 o 
  -8  -8   1     1154.21     1259.78    624.49 o 
  -7  -8   1     2522.86     2894.52    719.21 o 
  -6  -8   1     4729.24     4576.53    242.18 o 
  -5  -8   1     1528.85     1430.14    130.85 o 
  -4  -8   1     2463.36     2256.69    109.56 o 
  -3  -8   1     2168.17     1987.08    100.41 o 
  -2  -8   1      796.00      760.57     58.98 o 
  -1  -8   1     6009.33     6023.37    130.84 o 
   0  -8   1      183.40      284.28     34.39 o 
   1  -8   1    34200.76    35620.32    831.99 o 
   2  -8   1    12046.48    11700.13    231.73 o 
   3  -8   1    18215.21    17788.08    478.15 o 
   4  -8   1     1746.15     1723.57    210.76 o 
   5  -8   1      809.02      907.76    368.57 o 
   6  -8   1     7570.90     7676.07    337.09 o 
   7  -8   1      457.00      533.79    215.65 o 
   8  -8   1     1704.70     1669.75    763.62 o 
   9  -8   1      493.64      495.28    275.49 o 
  -9  -7   1     1016.10      968.86    339.59 o 
  -8  -7   1     3596.68     3662.53    275.11 o 
  -7  -7   1     8807.90     9006.85    494.78 o 
  -6  -7   1       87.28      119.94     58.06 o 
  -5  -7   1    15030.83    14954.20    441.59 o 
  -4  -7   1       42.97       23.52     28.07 o 
  -3  -7   1     5048.24     4870.52    168.51 o 
  -2  -7   1      188.78      180.40     39.27 o 
  -1  -7   1      478.44      525.48     22.46 o 
   0  -7   1     4228.20     4002.03     79.21 o 
   1  -7   1     5602.45     5540.52    124.36 o 
   2  -7   1     1281.51     1253.58     73.58 o 
   3  -7   1     4295.66     4080.43    153.33 o 
   4  -7   1      460.95      438.44    152.80 o 
   5  -7   1     2117.41     2087.62    192.44 o 
   6  -7   1     1765.13     1834.59    424.40 o 
   7  -7   1     2072.18     2170.42    406.08 o 
   8  -7   1     7627.64     7775.93    358.54 o 
   9  -7   1     3093.50     3764.15    918.80 o 
 -10  -6   1      830.73      958.94    531.91 o 
  -9  -6   1      894.55      732.13    464.92 o 
  -8  -6   1      660.31      783.69    265.83 o 
  -7  -6   1     2437.19     2445.79    210.13 o 
  -6  -6   1     3654.34     3476.03    148.61 o 
  -5  -6   1     5236.48     5276.53    197.73 o 
  -4  -6   1      277.41      233.33     50.83 o 
  -3  -6   1     9989.51     9779.32    151.58 o 
  -2  -6   1     3997.18     3871.66     90.56 o 
  -1  -6   1     3953.82     4052.32     81.73 o 
   0  -6   1    34900.78    35075.86    431.35 o 
   1  -6   1     2994.99     2964.63    112.60 o 
   2  -6   1     9361.47     9191.41    147.84 o 
   3  -6   1      576.66      441.60     75.96 o 
   4  -6   1     3250.95     3371.75    175.63 o 
   5  -6   1    16452.04    17345.31    519.24 o 
   6  -6   1    11139.60    11797.38    652.72 o 
   7  -6   1      349.21      436.32    402.07 o 
   8  -6   1     1892.46     2302.40    660.87 o 
   9  -6   1      119.35      164.84    134.11 o 
 -10  -5   1     2575.90     3002.54    271.85 o 
  -9  -5   1      884.74      762.36     92.53 o 
  -8  -5   1     4201.62     4339.21    276.37 o 
  -7  -5   1     1561.12     1583.56    526.52 o 
  -6  -5   1     1919.27     2015.00    167.16 o 
  -5  -5   1     9174.11     9369.29    238.36 o 
  -4  -5   1     8949.93     8322.75    185.86 o 
  -3  -5   1    19449.97    19476.48    244.34 o 
  -2  -5   1    34559.38    34696.23    254.73 o 
  -1  -5   1    13528.66    13767.55    112.06 o 
   0  -5   1    50551.93    51623.69    391.24 o 
   1  -5   1     6079.55     6050.59    119.00 o 
   2  -5   1     1853.84     1797.32     49.88 o 
   3  -5   1     3749.00     3654.55    106.83 o 
   4  -5   1     1186.04     1297.34    176.16 o 
   5  -5   1      879.64     1142.35    378.99 o 
   6  -5   1      856.69      874.64    460.65 o 
   7  -5   1      453.16      528.90    271.60 o 
   8  -5   1     1291.76     1625.21    546.84 o 
   9  -5   1     1332.03     1384.35    535.93 o 
 -10  -4   1       98.91      130.34    149.66 o 
  -9  -4   1      885.53      824.71    240.58 o 
  -8  -4   1      335.07      355.28    197.46 o 
  -7  -4   1     1310.67     1396.64    493.02 o 
  -6  -4   1     1199.92     1070.22    122.25 o 
  -5  -4   1      997.20      839.05     85.52 o 
  -4  -4   1     4686.29     4695.06    147.86 o 
  -3  -4   1     5314.12     4988.79    104.65 o 
  -2  -4   1    40399.75    41047.18    388.58 o 
  -1  -4   1    26332.90    26824.52    229.84 o 
   1  -4   1    10895.23    10619.01    137.46 o 
   2  -4   1     2554.42     2473.27     75.22 o 
   3  -4   1     8800.16     8332.28    153.11 o 
   4  -4   1     6839.63     6564.35    241.68 o 
   5  -4   1       14.07       13.67     95.84 o 
   6  -4   1     5302.35     5472.78    330.81 o 
   7  -4   1     4473.19     4309.10    257.17 o 
   8  -4   1      510.18      494.53    313.12 o 
   9  -4   1      719.14      747.81    373.34 o 
  10  -4   1      215.38      223.43    144.52 o 
 -10  -3   1       58.51       34.37     69.00 o 
  -9  -3   1     2177.94     2067.95    159.80 o 
  -8  -3   1     3780.17     3445.50    194.61 o 
  -7  -3   1     1490.75     1420.10    166.85 o 
  -6  -3   1     5519.86     5599.55    232.28 o 
  -5  -3   1      263.76      298.81     80.05 o 
  -4  -3   1     1082.75     1057.32     66.30 o 
  -3  -3   1     3505.10     3524.36     81.13 o 
  -2  -3   1     7649.18     7621.40     82.83 o 
  -1  -3   1     9641.05     9822.63    122.50 o 
   0  -3   1    21771.35    22346.66    229.81 o 
   1  -3   1     2154.54     1857.41     46.20 o 
   2  -3   1     5364.22     5339.65    126.60 o 
   3  -3   1     8275.49     7799.82    209.55 o 
   4  -3   1     2851.75     2788.39    131.62 o 
   5  -3   1    14495.71    15368.83    568.92 o 
   6  -3   1      870.39     1110.87    382.75 o 
   7  -3   1     8635.67     8254.15    597.52 o 
   8  -3   1       27.07      101.87     92.58 o 
   9  -3   1     3580.09     3461.43    875.02 o 
  10  -3   1      599.63      597.55    262.11 o 
 -10  -2   1     1066.30      837.31    340.47 o 
  -9  -2   1     5168.35     5306.84    202.24 o 
  -8  -2   1     1210.90     1253.14    316.33 o 
  -7  -2   1     3640.09     3612.47    158.55 o 
  -6  -2   1     6253.23     6174.73    232.51 o 
  -5  -2   1     1687.03     1856.70    110.59 o 
  -4  -2   1     8317.51     8293.57    159.13 o 
  -3  -2   1    12510.40    12227.21    125.16 o 
  -2  -2   1     1838.59     1730.54     42.44 o 
  -1  -2   1    16355.99    16442.17    166.79 o 
   1  -2   1       81.10       98.27     27.19 o 
   2  -2   1     3562.32     3483.65     87.71 o 
   3  -2   1     3589.96     3517.82    100.10 o 
   4  -2   1    14513.71    14394.28    218.92 o 
   5  -2   1    10793.90    11050.44    424.65 o 
   6  -2   1     2648.56     2698.44    241.74 o 
   7  -2   1     1439.73     1676.90    534.67 o 
   8  -2   1     1671.46     1935.08    576.19 o 
   9  -2   1     3564.42     3514.69    206.13 o 
  10  -2   1      470.88      406.35    139.60 o 
 -10  -1   1       59.08       37.72     53.65 o 
  -9  -1   1     1271.27     1234.11    289.02 o 
  -8  -1   1     3627.55     3552.39    148.99 o 
  -7  -1   1    11652.01    11998.55    379.25 o 
  -6  -1   1     7433.04     7281.70    238.86 o 
  -5  -1   1     4688.79     4276.98    200.11 o 
  -4  -1   1     1566.72     1642.53    111.59 o 
  -3  -1   1       74.59      137.51     32.24 o 
  -2  -1   1     6778.76     6739.82    125.65 o 
   1  -1   1     5763.41     5864.66    117.20 o 
   2  -1   1    36680.21    36313.06    259.52 o 
   3  -1   1    12273.74    12027.27    242.78 o 
   4  -1   1    11688.77    11201.33    215.88 o 
   5  -1   1     2887.39     2776.75    161.33 o 
   6  -1   1     2490.62     2443.83    156.03 o 
   7  -1   1     2166.19     1885.52    220.67 o 
   8  -1   1     1023.27     1177.48    457.89 o 
   9  -1   1     2228.04     2064.26    429.86 o 
  10  -1   1      330.64      339.84    151.66 o 
 -10   0   1     1122.88     1192.08    253.27 o 
  -9   0   1       59.09       59.44     44.78 o 
  -8   0   1      527.38      576.87    149.89 o 
  -7   0   1      277.55      260.12     76.87 o 
  -6   0   1    17104.69    17291.19    402.34 o 
  -5   0   1     1507.15     1252.89    115.44 o 
  -4   0   1    67223.30    68207.53   1109.97 o 
  -3   0   1    15887.43    17017.46    168.52 o 
   1   0   1      370.72      374.66     28.70 o 
   2   0   1    36071.54    37492.30    732.84 o 
   3   0   1     8270.18     8490.79    173.83 o 
   4   0   1    25668.28    25456.14    397.33 o 
   5   0   1    10659.60     9934.89    763.93 o 
   6   0   1      161.35      178.96     60.14 o 
   7   0   1     1366.69     1451.51    232.88 o 
   8   0   1     1444.40     1357.28    263.14 o 
   9   0   1      852.99      920.70    289.36 o 
  10   0   1      178.54      159.83     94.85 o 
 -10   1   1       74.59       57.79     70.42 o 
  -9   1   1      926.03      918.66    225.25 o 
  -8   1   1     3922.76     3696.56    173.48 o 
  -7   1   1    11033.41    11126.43    374.61 o 
  -6   1   1     6515.96     6295.69    184.70 o 
  -5   1   1     5070.78     4886.65    160.18 o 
  -4   1   1     1466.56     1531.71     64.79 o 
  -3   1   1      102.71      149.67     28.50 o 
  -2   1   1     6383.72     6492.24    122.34 o 
   1   1   1     5047.59     5203.78    109.81 o 
   2   1   1    37476.80    37481.00    266.29 o 
   3   1   1    13127.79    13065.35    164.76 o 
   4   1   1    11796.70    11431.37    193.48 o 
   5   1   1     2590.49     2391.75    134.11 o 
   6   1   1     2482.37     2658.40    155.88 o 
   7   1   1     2858.63     2875.60    180.51 o 
   8   1   1     1046.57     1114.71    261.85 o 
   9   1   1     2353.19     2337.45    455.01 o 
  10   1   1      389.76      529.15    170.48 o 
 -10   2   1      878.85      753.49    263.45 o 
  -9   2   1     5620.00     5738.50    274.38 o 
  -8   2   1     1223.71     1346.91    370.01 o 
  -7   2   1     3898.89     3901.87    143.68 o 
  -6   2   1     7115.68     7138.92    171.23 o 
  -5   2   1     1684.38     1882.36     96.14 o 
  -4   2   1     8697.17     8689.47    122.64 o 
  -3   2   1    11405.78    11208.11    117.27 o 
  -2   2   1     1888.24     1832.08     47.04 o 
  -1   2   1    14833.22    15082.05    107.42 o 
   1   2   1       84.61      110.86     20.16 o 
   2   2   1     4408.16     4408.38     96.36 o 
   3   2   1     2691.94     2667.36     77.08 o 
   4   2   1    13961.32    14281.17    447.11 o 
   5   2   1     9609.70     9212.59    211.88 o 
   6   2   1     2591.27     2641.66    141.00 o 
   7   2   1      931.41     1026.17    258.44 o 
   8   2   1     1303.01     1365.22    215.66 o 
   9   2   1     3625.34     3529.81    216.45 o 
  10   2   1      395.98      296.71     97.06 o 
 -10   3   1       33.75       64.67     59.87 o 
  -9   3   1     2149.02     2139.34    175.35 o 
  -8   3   1     3167.87     3086.84    148.97 o 
  -7   3   1     1153.85     1086.71    159.39 o 
  -6   3   1     5601.87     5448.06    189.15 o 
  -5   3   1      306.21      371.93     86.11 o 
  -4   3   1      890.51      882.68     48.86 o 
  -3   3   1     3779.73     3840.29     91.95 o 
  -2   3   1     6861.12     6989.06    130.83 o 
  -1   3   1     8514.71     8879.28    112.96 o 
   2   3   1     5412.02     5575.26    118.28 o 
   3   3   1     7916.93     7923.64    143.75 o 
   4   3   1     2661.43     2782.53    119.00 o 
   5   3   1    14491.10    14694.65    295.55 o 
   6   3   1      965.51     1005.62    177.65 o 
   7   3   1     9749.09     9742.44    215.92 o 
   8   3   1       24.69       69.36     42.79 o 
   9   3   1     3854.63     3964.85    140.12 o 
  10   3   1      886.24      858.09    308.49 o 
 -10   4   1      197.11      183.27     95.57 o 
  -9   4   1     1156.70     1196.34    276.08 o 
  -8   4   1      204.55      172.96     67.81 o 
  -7   4   1     1073.81     1124.64    158.24 o 
  -6   4   1      830.50      797.69    101.37 o 
  -5   4   1     1335.38     1376.39    178.26 o 
  -4   4   1     4138.76     4259.03    111.11 o 
  -3   4   1     6382.13     6066.84    123.08 o 
  -2   4   1    39939.61    40220.50    276.40 o 
  -1   4   1    27042.06    27634.34    188.67 o 
   1   4   1    12253.26    11783.95    220.29 o 
   2   4   1     2803.88     2848.62     65.29 o 
   3   4   1     9216.61     9124.41    129.88 o 
   4   4   1     7513.23     7278.67    150.66 o 
   5   4   1      185.04      301.85     75.00 o 
   6   4   1     5205.62     5235.35    166.59 o 
   7   4   1     4665.55     4393.36    150.77 o 
   8   4   1      716.15      645.89    159.39 o 
   9   4   1      631.03      626.10    202.76 o 
  10   4   1      252.32      205.03    107.39 o 
 -10   5   1     2529.85     2680.49    229.48 o 
  -9   5   1      842.69      751.24    199.59 o 
  -8   5   1     4603.24     4608.30    139.26 o 
  -7   5   1     1480.17     1385.34    193.53 o 
  -6   5   1     2361.92     2416.71    131.71 o 
  -5   5   1     8302.10     8553.73    182.85 o 
  -4   5   1     9004.52     8593.29    167.27 o 
  -3   5   1    18243.21    18153.82    205.66 o 
  -2   5   1    32732.13    33024.68    316.85 o 
  -1   5   1    14059.98    14408.27    117.58 o 
   0   5   1    50864.30    53737.03    717.70 o 
   1   5   1     6642.74     6899.34    134.36 o 
   2   5   1     1955.19     1969.46     63.32 o 
   3   5   1     3289.74     3324.25     90.11 o 
   4   5   1      883.89     1169.29    215.23 o 
   5   5   1      885.13     1006.25    121.16 o 
   6   5   1      779.52      768.30    170.21 o 
   7   5   1      662.22      662.83    159.36 o 
   8   5   1     1135.00     1301.90    201.30 o 
   9   5   1     1279.42     1319.74    121.02 o 
 -10   6   1      736.21      639.69    207.59 o 
  -9   6   1      757.16      673.57    146.80 o 
  -8   6   1      617.28      576.03    112.40 o 
  -7   6   1     2874.62     2699.90    125.57 o 
  -6   6   1     4426.97     4349.14    142.76 o 
  -5   6   1     4872.99     5007.17    160.76 o 
  -4   6   1      243.42      221.48     53.29 o 
  -3   6   1     9791.16     9975.54    129.50 o 
  -2   6   1     4010.55     4015.18     86.00 o 
  -1   6   1     3519.44     3597.40     75.25 o 
   0   6   1    36048.39    37552.89    556.12 o 
   1   6   1     3745.89     3881.27     81.37 o 
   2   6   1     9550.96     9626.85    130.59 o 
   3   6   1      521.48      536.89     95.30 o 
   4   6   1     3954.81     4184.62    144.56 o 
   5   6   1    16251.26    16826.38    392.48 o 
   6   6   1    12200.89    12671.33    353.62 o 
   7   6   1      322.70      339.07     86.42 o 
   8   6   1     2234.94     2109.94    146.93 o 
   9   6   1       48.46       93.74     67.52 o 
  -9   7   1      923.04      826.46    216.50 o 
  -8   7   1     3206.34     3361.85    235.55 o 
  -7   7   1     9162.84     9078.24    279.36 o 
  -6   7   1       50.44       46.79     40.02 o 
  -5   7   1    15849.10    16303.84    408.74 o 
  -4   7   1      157.02      164.44     49.48 o 
  -3   7   1     5532.58     5349.91    164.46 o 
  -2   7   1      100.85       98.20     25.46 o 
  -1   7   1      296.43      353.05     35.03 o 
   0   7   1     3913.53     3952.42    129.59 o 
   1   7   1     5896.73     5885.57    111.71 o 
   2   7   1     1202.31     1158.00     55.72 o 
   3   7   1     4582.43     4367.41    142.41 o 
   4   7   1      282.33      306.26     65.93 o 
   5   7   1     2422.09     2349.23    121.63 o 
   6   7   1     1832.15     1919.32    127.32 o 
   7   7   1     1942.25     1940.20    128.11 o 
   8   7   1     7294.93     6879.61    189.65 o 
   9   7   1     2822.57     3156.69    203.95 o 
  -9   8   1      541.16      490.34    145.57 o 
  -8   8   1      934.46      838.85    245.16 o 
  -7   8   1     2479.20     2485.14    136.46 o 
  -6   8   1     4762.03     4795.65    169.86 o 
  -5   8   1     1589.89     1544.14    121.37 o 
  -4   8   1     2492.77     2431.57     95.20 o 
  -3   8   1     2122.17     2175.41     70.80 o 
  -2   8   1      799.03      672.28     59.69 o 
  -1   8   1     6275.10     6266.85    141.08 o 
   0   8   1      302.40      478.30    116.04 o 
   1   8   1    32596.14    34228.84    515.15 o 
   2   8   1    12850.77    12749.26    186.24 o 
   3   8   1    19150.52    19547.04    303.96 o 
   4   8   1     1277.84     1352.67    167.20 o 
   5   8   1     1122.51     1171.35    139.95 o 
   6   8   1     8259.95     8428.60    205.76 o 
   7   8   1      460.67      502.26    131.00 o 
   8   8   1     1372.42     1317.41    220.49 o 
   9   8   1      501.86      402.80    201.96 o 
  -9   9   1      507.22      488.30    164.78 o 
  -8   9   1      837.95      989.88    256.72 o 
  -7   9   1      180.22      222.27     65.20 o 
  -6   9   1     1054.14     1230.25     93.43 o 
  -5   9   1     7603.87     7952.29    228.18 o 
  -4   9   1     2331.24     2210.80    119.75 o 
  -3   9   1     9811.90     9765.20    172.56 o 
  -2   9   1     1675.98     1694.65     77.32 o 
  -1   9   1     5094.49     5176.50    233.00 o 
   0   9   1    27274.24    27131.72    513.88 o 
   1   9   1     8522.68     8661.55    216.68 o 
   2   9   1     2802.11     2659.14     82.09 o 
   3   9   1     3469.52     3443.75    115.26 o 
   4   9   1    10058.00     9979.41    285.69 o 
   5   9   1     2653.06     2803.86    155.24 o 
   6   9   1     4401.63     4453.27    174.89 o 
   7   9   1      601.71      579.57    150.04 o 
   8   9   1      739.21      723.72    175.95 o 
   9   9   1      241.23      261.09    100.53 o 
  -9  10   1      300.90      265.20     98.73 o 
  -8  10   1      130.88      140.16     56.57 o 
  -7  10   1      782.09      696.81    165.77 o 
  -6  10   1     1209.30     1297.88    148.06 o 
  -5  10   1     2748.38     2657.33    137.03 o 
  -4  10   1     1451.07     1536.89     96.98 o 
  -3  10   1    19211.76    19881.94    269.52 o 
  -2  10   1     3793.57     3815.54    116.86 o 
  -1  10   1     3446.07     3523.50    184.04 o 
   0  10   1     2331.79     2339.97    162.86 o 
   1  10   1     4702.41     4664.98    204.59 o 
   2  10   1     1520.01     1490.66     66.89 o 
   3  10   1     1360.60     1367.42     68.32 o 
   4  10   1     2882.84     2917.19    159.12 o 
   5  10   1      199.13      180.69     51.74 o 
   6  10   1     1871.32     1971.35    143.19 o 
   7  10   1       83.42       86.24     43.02 o 
   8  10   1     2215.44     2294.68    205.88 o 
  -8  11   1      375.53      328.78    106.23 o 
  -7  11   1     1031.40      962.83    320.21 o 
  -6  11   1     2525.68     2477.81     99.35 o 
  -5  11   1     3889.32     4021.95    120.97 o 
  -4  11   1     1403.61     1465.10     77.85 o 
  -3  11   1       84.17      104.06     43.96 o 
  -2  11   1     5692.34     5958.24    151.71 o 
  -1  11   1     8262.93     8398.55    209.78 o 
   0  11   1     1237.85     1253.72    130.79 o 
   1  11   1    19654.43    19747.31    396.57 o 
   2  11   1     4551.78     4411.98    112.64 o 
   3  11   1     1119.79     1141.65     65.31 o 
   4  11   1      802.89      736.86    113.52 o 
   5  11   1     2669.00     2579.23    118.38 o 
   6  11   1     1889.01     1829.53    146.48 o 
   7  11   1      434.00      388.02    168.06 o 
   8  11   1       37.57       44.24     73.60 o 
  -8  12   1      714.03      542.68    150.75 o 
  -7  12   1      131.12      142.82     76.63 o 
  -6  12   1     3040.34     2972.61    144.67 o 
  -5  12   1     1210.62     1066.38    168.01 o 
  -4  12   1     8592.49     8978.59    183.29 o 
  -3  12   1      869.01      873.93     91.27 o 
  -2  12   1     3393.07     3310.13    119.16 o 
  -1  12   1    13737.09    14010.78    440.90 o 
   0  12   1      172.56      256.26     74.60 o 
   1  12   1    10197.58    10476.69    349.95 o 
   2  12   1     4897.72     4729.71    203.75 o 
   3  12   1      907.98      862.05     63.86 o 
   4  12   1     5140.05     5239.26    188.71 o 
   5  12   1     2538.12     2615.29    130.08 o 
   6  12   1      864.94      846.95    200.00 o 
   7  12   1      998.72      948.40    194.14 o 
  -7  13   1     5187.12     5618.06    335.96 o 
  -6  13   1      344.16      280.26    214.52 o 
  -5  13   1      228.33      184.38     67.06 o 
  -4  13   1      631.70      604.07    135.01 o 
  -3  13   1     1089.07     1026.57    174.16 o 
  -2  13   1     1549.89     1481.25    217.17 o 
  -1  13   1     2788.02     2913.11    247.54 o 
   0  13   1     3732.85     3956.57    300.69 o 
   1  13   1      506.15      503.14    145.62 o 
   2  13   1    10395.94    10450.49    288.49 o 
   3  13   1     3089.15     3285.92    163.51 o 
   4  13   1     3087.34     3085.44    153.44 o 
   5  13   1      318.72      282.46    118.06 o 
   6  13   1      145.48      147.77     64.81 o 
   7  13   1     2049.66     2127.77    537.30 o 
  -7  14   1       13.69       90.58    160.45 o 
  -6  14   1     1610.35     1758.32    651.21 o 
  -5  14   1     1875.24     1809.43    161.91 o 
  -4  14   1     4688.21     4799.04    223.46 o 
  -3  14   1      632.50      654.49    177.46 o 
  -2  14   1      369.06      417.42    102.39 o 
  -1  14   1      455.82      521.05    135.18 o 
   0  14   1      518.83      677.11    159.22 o 
   1  14   1     1102.55     1223.28    199.93 o 
   2  14   1       88.38      133.07     51.63 o 
   3  14   1      661.53      761.64    213.44 o 
   4  14   1      577.59      600.20    140.49 o 
   5  14   1     7582.37     7826.64    214.64 o 
   6  14   1      690.15      557.50    264.70 o 
  -6  15   1     1113.67      874.39    308.86 o 
  -5  15   1      982.39      963.08    329.06 o 
  -4  15   1     2256.05     2171.31    220.10 o 
  -3  15   1     1982.30     2040.73    140.72 o 
  -2  15   1      268.28      294.98     82.78 o 
  -1  15   1      453.22      482.38    126.81 o 
   0  15   1       26.08       94.79     62.58 o 
   1  15   1     1905.22     2070.15    317.57 o 
   2  15   1      112.30       60.37     47.59 o 
   3  15   1     2609.13     2554.84    325.12 o 
   4  15   1     3250.83     3201.69    229.01 o 
   5  15   1      465.13      456.11    136.00 o 
   6  15   1      402.64      303.84    105.00 o 
  -5  16   1       86.76      108.26    121.31 o 
  -4  16   1        5.12       45.69     47.59 o 
  -3  16   1     4996.67     5333.48    183.08 o 
  -2  16   1     6109.11     5985.71    222.54 o 
  -1  16   1     3703.90     3975.14    162.80 o 
   0  16   1     2362.25     2328.54    408.60 o 
   1  16   1      642.45      741.80    165.24 o 
   2  16   1     1658.02     1428.38    254.07 o 
   3  16   1     1537.94     1617.47    187.63 o 
   4  16   1      477.15      485.59    196.44 o 
   5  16   1      441.96      258.68    131.85 o 
  -4  17   1      298.71      301.33    154.43 o 
  -3  17   1      380.21      403.27    120.50 o 
  -2  17   1     4831.03     5216.72    190.77 o 
  -1  17   1     1374.06     1369.67    322.41 o 
   0  17   1     9183.07     9813.00    259.78 o 
   1  17   1     1115.10     1098.51    319.85 o 
   2  17   1     2362.58     2206.50    492.91 o 
   3  17   1      358.95      301.21    183.16 o 
   4  17   1      164.88      106.47     56.30 o 
  -3  18   1      772.27      669.45    206.51 o 
  -2  18   1      546.80      534.92    179.64 o 
  -1  18   1     2393.38     2308.24    186.15 o 
   0  18   1     1467.61     1387.14    279.77 o 
   1  18   1     1519.53     1430.38    323.33 o 
   2  18   1     3555.11     3616.22    173.49 o 
  -7 -14   2       16.61       48.67     85.06 o 
  -6 -14   2       17.21       49.05     65.74 o 
   2 -14   2     2042.43     1743.26    122.44 o 
   3 -14   2     3593.06     3212.67    169.11 o 
   4 -14   2     2059.83     1911.11    151.80 o 
   5 -14   2     2125.15     2215.46    170.49 o 
   6 -14   2      626.87      438.70    261.69 o 
  -7 -13   2     1122.14      739.53    444.10 o 
  -6 -13   2      877.61      690.35    388.90 o 
  -5 -13   2      116.26      102.99     78.78 o 
  -4 -13   2     1345.42     1232.93    139.00 o 
  -3 -13   2     1661.79     1651.31    114.03 o 
   1 -13   2      405.99      270.27     69.93 o 
   2 -13   2       15.99       29.86     39.52 o 
   3 -13   2     5860.40     5315.09    338.84 o 
   4 -13   2     2617.37     2565.34    151.67 o 
   5 -13   2       58.48       50.18     84.30 o 
   6 -13   2     2404.07     2241.18    194.45 o 
   7 -13   2      277.59      237.23    155.43 o 
  -8 -12   2     3370.51     3195.85    225.81 o 
  -7 -12   2      467.79      507.32    263.95 o 
  -6 -12   2      462.38      482.86    290.42 o 
  -5 -12   2     3147.53     3198.74    182.78 o 
  -4 -12   2     1567.03     1536.64    134.11 o 
  -3 -12   2      831.86      808.25    105.69 o 
  -2 -12   2      387.46      374.78     25.75 o 
   1 -12   2     8194.17     7581.99    245.44 o 
   2 -12   2     2271.79     2052.14    102.56 o 
   3 -12   2     1843.89     1699.48    118.43 o 
   4 -12   2     1755.00     1832.83    137.87 o 
   5 -12   2     2440.19     2429.35    236.35 o 
   6 -12   2      263.58      310.36    198.59 o 
   7 -12   2     2225.71     2359.48    206.99 o 
  -8 -11   2      587.90      547.34    233.09 o 
  -7 -11   2        9.44       37.64     77.03 o 
  -6 -11   2     1233.47     1323.13    147.03 o 
  -5 -11   2     4891.00     5029.94    242.37 o 
  -4 -11   2      452.57      346.98     85.73 o 
  -3 -11   2     6794.17     6552.04    280.38 o 
  -2 -11   2      576.71      537.04     42.83 o 
  -1 -11   2     1782.93     1718.85     71.98 o 
   0 -11   2     2331.21     2336.08     95.53 o 
   1 -11   2     1508.11     1346.98     79.16 o 
   2 -11   2     1214.60     1097.57    133.86 o 
   3 -11   2     2774.57     2651.93    157.02 o 
   4 -11   2     1911.66     1897.19    155.06 o 
   5 -11   2      802.76      913.91    359.79 o 
   6 -11   2     3518.39     3631.17    232.33 o 
   7 -11   2      644.24      684.83    430.67 o 
   8 -11   2     3623.60     3506.09    261.19 o 
  -9 -10   2       86.12       43.53     71.76 o 
  -8 -10   2     4362.08     4541.31    260.56 o 
  -7 -10   2    16864.55    17658.43    444.85 o 
  -6 -10   2      837.11      870.00    379.86 o 
  -5 -10   2     7331.39     7131.54    389.27 o 
  -4 -10   2      399.21      290.42     70.06 o 
  -3 -10   2      796.35      782.69     86.53 o 
  -2 -10   2     1177.38     1076.03     74.33 o 
  -1 -10   2     1538.87     1373.71     47.31 o 
   0 -10   2    11369.99    11169.12    224.78 o 
   1 -10   2     4252.71     4363.09    159.85 o 
   2 -10   2     2554.00     2566.58    119.36 o 
   3 -10   2     6529.84     6354.15    217.57 o 
   4 -10   2     2868.80     3107.54    309.74 o 
   5 -10   2      681.72      719.21    308.11 o 
   6 -10   2      632.07      553.49    261.44 o 
   7 -10   2     1140.30     1128.30    409.47 o 
   8 -10   2     1896.60     1934.57    663.88 o 
  -9  -9   2     2230.14     2340.53    678.31 o 
  -8  -9   2      193.75      104.50     98.86 o 
  -7  -9   2     1619.80     1613.17    165.59 o 
  -6  -9   2      745.02      887.44    276.12 o 
  -5  -9   2      923.02      846.20     79.54 o 
  -4  -9   2     3344.50     3290.51    116.56 o 
  -3  -9   2     2871.76     2724.96     90.94 o 
  -2  -9   2     1573.00     1427.92     54.58 o 
  -1  -9   2    12280.71    12769.86    547.29 o 
   0  -9   2    13228.34    12580.25    608.75 o 
   1  -9   2    14259.90    13730.28    336.96 o 
   2  -9   2     9609.49     9383.81    214.76 o 
   3  -9   2     4048.54     3754.33    166.55 o 
   4  -9   2     4821.30     5050.64    333.82 o 
   5  -9   2     4967.87     5356.99    268.72 o 
   6  -9   2     6420.16     6936.04    333.57 o 
   7  -9   2      486.11      506.44    231.21 o 
   8  -9   2     1585.02     1590.46    676.05 o 
  -9  -8   2      290.07      317.01    175.25 o 
  -8  -8   2      891.80      933.10    335.33 o 
  -7  -8   2     1563.41     1710.90    178.27 o 
  -6  -8   2     3906.46     3771.94    267.77 o 
  -5  -8   2     1118.18     1155.25    156.69 o 
  -4  -8   2     1361.95     1221.09     76.26 o 
  -3  -8   2    23634.64    23685.62    356.48 o 
  -2  -8   2      360.30      355.01     64.38 o 
  -1  -8   2    42444.02    42612.57    427.41 o 
   0  -8   2      845.50      621.64     63.61 o 
   1  -8   2     4155.84     4039.64    245.51 o 
   2  -8   2    15936.65    15597.30    357.97 o 
   3  -8   2     2788.73     2640.78    122.84 o 
   4  -8   2     4752.94     5395.25    341.23 o 
   5  -8   2     4140.99     4150.28    362.43 o 
   6  -8   2      778.51      808.03    306.73 o 
   7  -8   2      284.97      336.21    159.32 o 
   8  -8   2       59.04       21.08    140.00 o 
   9  -8   2      403.33      422.14    299.83 o 
 -10  -7   2       61.69       85.31    108.89 o 
  -9  -7   2     2888.57     3127.36    257.17 o 
  -8  -7   2      935.55      823.33    460.03 o 
  -7  -7   2      191.85      241.62    201.47 o 
  -6  -7   2     2196.45     2192.38    283.02 o 
  -5  -7   2     1780.85     1794.88     99.82 o 
  -4  -7   2     4372.05     4267.91    160.41 o 
  -3  -7   2    18557.92    18612.76    391.00 o 
  -2  -7   2     9256.38     9339.68    130.22 o 
  -1  -7   2     8604.83     8328.91    240.72 o 
   0  -7   2      632.10      577.37     44.56 o 
   1  -7   2     5414.04     5451.78    124.82 o 
   2  -7   2     3058.97     3027.78    147.27 o 
   3  -7   2     3464.73     3450.25    177.99 o 
   4  -7   2    11641.77    12064.21    413.99 o 
   5  -7   2     2995.27     2883.11    323.41 o 
   6  -7   2     5140.39     5506.28    297.44 o 
   7  -7   2      484.14      508.95    203.10 o 
   8  -7   2     1272.02     1354.87    547.47 o 
   9  -7   2      676.26      589.12    361.17 o 
 -10  -6   2      235.06      277.12    136.36 o 
  -9  -6   2       15.83      127.08    111.65 o 
  -8  -6   2     1335.57     1289.59    153.36 o 
  -7  -6   2      383.03      348.16    124.41 o 
  -6  -6   2     4511.45     4518.16    166.66 o 
  -5  -6   2      341.03      352.71     69.28 o 
  -4  -6   2     2415.21     2335.16     73.23 o 
  -3  -6   2     1148.91     1020.48     44.25 o 
  -2  -6   2     6395.65     6206.50    132.84 o 
  -1  -6   2     4074.61     4128.30     83.11 o 
   0  -6   2     1011.41     1013.18     47.48 o 
   1  -6   2     6066.06     5627.16    112.49 o 
   2  -6   2     5941.93     5502.34    139.37 o 
   3  -6   2     2729.97     2850.75    138.97 o 
   4  -6   2     6925.71     7170.00    301.71 o 
   5  -6   2      465.25      494.15    274.36 o 
   6  -6   2     2327.35     2407.90    261.06 o 
   7  -6   2     5050.85     5365.65    328.43 o 
   8  -6   2      159.80      191.44    112.15 o 
   9  -6   2     1001.10      998.34    620.86 o 
 -10  -5   2      436.65      526.64    194.20 o 
  -9  -5   2      343.26      376.98    305.47 o 
  -8  -5   2     5855.03     5661.49    216.42 o 
  -7  -5   2     1480.32     1176.86    226.63 o 
  -6  -5   2    12881.54    12968.03    501.80 o 
  -5  -5   2      217.05      251.62     70.65 o 
  -4  -5   2    31190.04    31482.67    569.66 o 
  -3  -5   2    10336.60    10092.20    141.74 o 
  -2  -5   2    10847.24    10929.30    104.81 o 
  -1  -5   2     2492.38     2359.27     53.78 o 
   0  -5   2     2729.64     2732.11     75.89 o 
   1  -5   2     5787.49     5516.58    134.73 o 
   2  -5   2     6357.76     6459.07    153.51 o 
   3  -5   2      312.80      357.29     73.51 o 
   5  -5   2     8393.74     8306.71    335.45 o 
   6  -5   2     2681.40     3203.76    484.87 o 
   7  -5   2       92.37      123.19    117.55 o 
   8  -5   2      187.04      176.76    101.87 o 
   9  -5   2     1801.34     2034.31    232.46 o 
 -10  -4   2      858.17      848.67    459.40 o 
  -9  -4   2      251.35      303.84    102.33 o 
  -8  -4   2     2242.92     2143.18    132.22 o 
  -7  -4   2     2805.60     2583.11    133.52 o 
  -6  -4   2    11835.10    11407.60    259.43 o 
  -5  -4   2     9339.99     9139.79    483.11 o 
  -4  -4   2    11243.47    11515.15    232.84 o 
  -3  -4   2    16709.13    16874.20    244.27 o 
  -2  -4   2     2702.00     2693.13     61.50 o 
  -1  -4   2     5397.03     5473.97    106.50 o 
   0  -4   2     7816.74     7912.02    135.11 o 
   1  -4   2    30539.75    31436.61    533.65 o 
   2  -4   2    28142.54    27807.55    424.27 o 
   3  -4   2     5437.31     5104.59    131.33 o 
   4  -4   2     7251.64     7200.49    289.67 o 
   5  -4   2      832.46      739.03    235.09 o 
   6  -4   2     1619.00     1577.79    634.53 o 
   7  -4   2       15.25      129.34     71.88 o 
   8  -4   2     1685.76     1622.70    250.78 o 
   9  -4   2     2049.02     2587.67    699.14 o 
 -10  -3   2     3474.99     3856.10   1094.56 o 
  -9  -3   2       49.50       38.27     38.95 o 
  -8  -3   2      827.66      828.61     84.07 o 
  -7  -3   2     2400.36     2257.15     87.21 o 
  -6  -3   2     3167.58     3126.31    119.21 o 
  -5  -3   2     1788.56     1640.24    114.19 o 
  -4  -3   2    14657.30    14706.28    198.47 o 
  -3  -3   2     1170.80     1110.02     41.25 o 
  -2  -3   2     3649.88     3639.85    119.22 o 
  -1  -3   2     1766.45     1741.16     49.91 o 
   0  -3   2    20469.02    19952.29    295.56 o 
   1  -3   2    10092.71     9953.59    146.87 o 
   2  -3   2      160.80      184.58     33.67 o 
   3  -3   2    20115.35    19637.39    300.89 o 
   4  -3   2     7453.84     7685.64    216.81 o 
   5  -3   2    11575.04    12182.26    474.33 o 
   6  -3   2     5680.24     5419.72    482.23 o 
   7  -3   2     1356.05     1455.35    503.18 o 
   8  -3   2     2626.15     2812.85    256.04 o 
   9  -3   2      964.81      965.59    470.44 o 
 -10  -2   2      602.23      624.87    285.40 o 
  -9  -2   2      484.99      406.53    126.89 o 
  -8  -2   2     1557.82     1637.28    175.28 o 
  -7  -2   2    11985.17    12130.34    380.34 o 
  -6  -2   2     2405.38     2370.97     92.22 o 
  -5  -2   2     5480.67     5400.95    207.06 o 
  -4  -2   2     6954.08     6997.82    130.37 o 
  -3  -2   2     2667.07     2661.66     54.12 o 
  -2  -2   2     2330.29     2345.99     63.33 o 
  -1  -2   2     8455.60     8657.25    131.31 o 
   0  -2   2     3950.82     3871.79    134.73 o 
   1  -2   2     2315.82     2055.19     54.70 o 
   2  -2   2     2299.02     2235.67     63.60 o 
   3  -2   2    12686.14    12472.04    177.03 o 
   4  -2   2     1277.97     1271.53    146.87 o 
   5  -2   2     3717.25     3577.64    170.71 o 
   6  -2   2      767.63      774.00    171.84 o 
   7  -2   2    13563.33    13819.14    543.70 o 
   8  -2   2     5086.39     5098.31    329.43 o 
   9  -2   2     5116.64     5046.75    482.73 o 
 -10  -1   2      888.43      886.98    225.75 o 
  -9  -1   2     2865.19     2913.42    180.91 o 
  -8  -1   2       55.15      136.37     76.45 o 
  -7  -1   2     1312.16     1362.41     87.42 o 
  -6  -1   2      722.49      733.25     70.81 o 
  -5  -1   2     5162.06     5391.30    189.26 o 
  -4  -1   2     7228.03     7026.72    181.18 o 
  -3  -1   2    10960.09    11027.06    123.91 o 
  -2  -1   2    67086.52    70713.77    740.64 o 
  -1  -1   2     9467.58     9678.74     98.07 o 
   0  -1   2    19932.58    20086.78    209.27 o 
   1  -1   2    10076.37     9972.96    135.53 o 
   2  -1   2    18549.13    18492.38    294.36 o 
   3  -1   2     1971.87     1936.67     58.49 o 
   4  -1   2     1764.97     1899.54    167.26 o 
   5  -1   2     1040.50      931.99    230.17 o 
   6  -1   2     2405.37     2102.01    160.43 o 
   7  -1   2     3302.97     3024.30    345.87 o 
   8  -1   2     1025.24      962.96    481.86 o 
   9  -1   2      231.81      168.12    103.86 o 
  10  -1   2      908.21      779.22    319.02 o 
 -10   0   2     1180.88     1185.49    132.73 o 
  -9   0   2     4545.65     4222.48    185.97 o 
  -8   0   2     5847.80     5999.01    221.25 o 
  -7   0   2     3911.85     3771.00    159.51 o 
  -6   0   2     1131.18      974.66    110.36 o 
  -5   0   2     4433.11     4140.90    151.46 o 
  -4   0   2      685.15      627.50     74.26 o 
  -3   0   2      174.71      168.18     36.35 o 
  -2   0   2    10970.24    11231.20    103.07 o 
  -1   0   2      260.15      204.18     41.55 o 
   1   0   2    50879.44    51512.62    392.21 o 
   2   0   2       12.42       51.27     27.13 o 
   3   0   2    14271.82    14530.49    189.54 o 
   4   0   2     1454.33     1641.10     89.28 o 
   5   0   2    10842.70    10720.94    285.94 o 
   6   0   2      301.92      386.39    117.66 o 
   7   0   2      631.58      599.36    166.02 o 
   8   0   2      435.06      456.98    135.62 o 
   9   0   2     3798.11     3799.84    184.68 o 
  10   0   2      552.51      569.54    197.17 o 
 -10   1   2      878.02      846.83    322.38 o 
  -9   1   2     2657.77     2568.49    230.02 o 
  -8   1   2       65.64       98.11     48.19 o 
  -7   1   2     1282.60     1405.01    109.88 o 
  -6   1   2      448.41      565.15    144.70 o 
  -5   1   2     5879.40     6067.55    212.11 o 
  -4   1   2     7098.90     7071.26    172.01 o 
  -3   1   2    12608.81    12575.92    248.89 o 
  -2   1   2    65178.45    69654.91    977.46 o 
  -1   1   2    10827.18    10875.36    122.96 o 
   0   1   2    19493.93    19879.81    201.97 o 
   1   1   2    10575.70    10905.63    109.37 o 
   2   1   2    18749.80    18973.09    178.93 o 
   3   1   2     1918.07     1870.87     67.07 o 
   4   1   2     2028.13     2235.47    122.87 o 
   5   1   2     1192.69     1002.61    136.30 o 
   6   1   2     2396.91     2639.46    212.47 o 
   7   1   2     2913.41     2699.76    282.53 o 
   8   1   2     1125.28      974.10    227.94 o 
   9   1   2      279.77      213.31     88.38 o 
  10   1   2     1066.39      824.80    259.16 o 
 -10   2   2      628.46      519.38    203.01 o 
  -9   2   2      679.25      567.29    173.92 o 
  -8   2   2     2117.22     2241.47    154.38 o 
  -7   2   2    12712.18    12679.69    410.92 o 
  -6   2   2     2363.53     2245.68    123.06 o 
  -5   2   2     6068.66     6404.55    258.77 o 
  -4   2   2     7132.80     7293.32    292.49 o 
  -3   2   2     2848.10     2886.96     81.56 o 
  -2   2   2     2501.26     2520.40     71.04 o 
  -1   2   2     8764.44     9070.92     89.58 o 
   0   2   2     3043.01     3273.69     68.28 o 
   1   2   2     2769.42     2646.71     64.39 o 
   2   2   2     2452.44     2378.03     76.59 o 
   3   2   2    11823.99    12103.46    174.38 o 
   4   2   2     1382.58     1437.51    179.92 o 
   5   2   2     3668.84     3539.77    163.70 o 
   6   2   2      753.98      845.66    273.80 o 
   7   2   2    12656.89    12547.37    269.29 o 
   8   2   2     5006.33     5040.23    181.46 o 
   9   2   2     4398.36     4455.64    191.22 o 
 -10   3   2     3080.42     3045.24    204.74 o 
  -9   3   2        4.21       24.49     51.88 o 
  -8   3   2      535.09      688.54    154.72 o 
  -7   3   2     2530.66     2878.39    196.45 o 
  -6   3   2     2772.89     2753.03    191.83 o 
  -5   3   2     1306.57     1263.40     93.95 o 
  -4   3   2    13230.07    13720.37    191.79 o 
  -3   3   2     1245.23     1154.80     39.75 o 
  -2   3   2     4348.19     4340.36     84.95 o 
  -1   3   2     2069.69     2113.00     44.13 o 
   0   3   2    17798.16    18648.30    216.82 o 
   1   3   2    10159.08    10175.14    104.92 o 
   2   3   2      186.86      243.84     48.47 o 
   3   3   2    20127.86    20285.11    488.82 o 
   4   3   2     7946.17     8243.23    210.64 o 
   5   3   2    12305.77    12616.71    262.57 o 
   6   3   2     5079.81     5156.47    172.48 o 
   7   3   2     1604.72     1684.70    109.59 o 
   8   3   2     2852.82     2691.64    412.03 o 
   9   3   2      946.35      704.47    244.87 o 
 -10   4   2      706.17      690.70    216.26 o 
  -9   4   2      212.77      276.47     90.29 o 
  -8   4   2     2574.28     2343.02    232.02 o 
  -7   4   2     3700.73     3667.26    224.32 o 
  -6   4   2    10883.75    11014.55    200.75 o 
  -5   4   2     9716.88     9651.79    181.64 o 
  -4   4   2    10381.38    10629.88    160.11 o 
  -3   4   2    15561.58    15699.08    177.46 o 
  -2   4   2     2422.97     2487.10     58.80 o 
  -1   4   2     4161.24     4308.70     85.96 o 
   0   4   2     8682.04     9059.89     90.28 o 
   1   4   2    29454.85    30570.65    211.34 o 
   2   4   2    28594.35    28885.55    284.29 o 
   3   4   2     5753.37     5440.43    153.33 o 
   4   4   2     7441.77     7244.85    221.84 o 
   5   4   2      615.77      685.33    126.14 o 
   6   4   2     1511.21     1541.28    272.53 o 
   7   4   2       26.15       39.64     30.23 o 
   8   4   2     1844.63     1825.59    139.88 o 
   9   4   2     1921.45     2161.14    200.44 o 
 -10   5   2      427.92      512.64    125.81 o 
  -9   5   2      268.02      183.41    104.25 o 
  -8   5   2     5649.56     5657.98    206.75 o 
  -7   5   2     1533.90     1602.42     93.32 o 
  -6   5   2    13657.10    13943.77    239.59 o 
  -5   5   2      109.35      150.72     37.34 o 
  -4   5   2    32548.94    32957.49    480.55 o 
  -3   5   2    10515.95    10641.55    129.59 o 
  -2   5   2    11917.98    11855.03    142.47 o 
  -1   5   2     2731.55     2639.71     64.62 o 
   0   5   2     2474.27     2656.92     59.76 o 
   1   5   2     5616.17     5569.14    103.48 o 
   2   5   2     5588.29     5593.48    115.58 o 
   3   5   2      371.83      533.76    121.34 o 
   4   5   2    10395.87    10766.86    214.73 o 
   5   5   2     8069.07     7915.37    186.56 o 
   6   5   2     3483.86     3673.27    218.41 o 
   7   5   2      237.18      329.82     71.03 o 
   8   5   2       84.19       93.83     48.36 o 
   9   5   2     1902.92     1781.20    150.04 o 
 -10   6   2      366.37      296.15     97.27 o 
  -9   6   2        4.85       37.11     48.52 o 
  -8   6   2     1338.89     1419.02    146.10 o 
  -7   6   2      314.36      341.77     99.32 o 
  -6   6   2     4190.52     4146.21    131.68 o 
  -5   6   2      167.07      179.47     43.81 o 
  -4   6   2     2680.35     2639.20    109.10 o 
  -3   6   2     1257.01     1135.33     43.46 o 
  -2   6   2     7592.97     6479.00    664.57 o 
  -1   6   2     3631.95     3647.06     73.02 o 
   0   6   2     1055.03     1179.49     47.28 o 
   1   6   2     7142.82     7057.00    162.95 o 
   2   6   2     6336.68     6122.90    128.07 o 
   3   6   2     2992.57     3021.70    125.91 o 
   4   6   2     6802.29     6957.91    167.64 o 
   5   6   2      417.64      486.78    104.05 o 
   6   6   2     2141.62     2375.90    274.87 o 
   7   6   2     5047.65     5055.37    205.93 o 
   8   6   2       67.35       75.65     46.16 o 
   9   6   2     1134.08     1022.51    201.42 o 
 -10   7   2       78.21       51.43     52.77 o 
  -9   7   2     2756.26     2692.26    191.50 o 
  -8   7   2     1162.84     1068.83    374.82 o 
  -7   7   2      112.62      178.40     53.02 o 
  -6   7   2     1756.42     1610.47     84.31 o 
  -5   7   2     2051.71     2113.66     96.87 o 
  -4   7   2     4280.73     4340.15    151.54 o 
  -3   7   2    20169.47    20396.96    291.61 o 
  -2   7   2     8237.24     8504.99    133.78 o 
  -1   7   2     9154.69     8626.47    146.31 o 
   0   7   2      532.81      522.79     45.42 o 
   1   7   2     5608.44     5798.93    115.98 o 
   2   7   2     2212.66     2227.52     79.17 o 
   3   7   2     3006.41     3083.22    128.24 o 
   4   7   2    11543.27    11777.05    291.82 o 
   5   7   2     3174.52     3345.27    131.05 o 
   6   7   2     3862.35     3860.10    180.68 o 
   7   7   2      356.13      331.21     93.40 o 
   8   7   2     1364.60     1424.87    258.33 o 
   9   7   2      625.60      628.81    222.49 o 
  -9   8   2      221.09      243.16     98.66 o 
  -8   8   2      870.61      984.80    334.54 o 
  -7   8   2     1515.21     1387.60    169.64 o 
  -6   8   2     3519.61     3480.80    167.63 o 
  -5   8   2     1126.16     1192.76    102.76 o 
  -4   8   2     1093.46     1002.34     87.23 o 
  -3   8   2    24912.14    25371.09    330.93 o 
  -2   8   2      265.40      292.78     67.59 o 
  -1   8   2    41437.10    41476.85    484.89 o 
   0   8   2      478.94      462.75     86.51 o 
   1   8   2     4599.92     4501.69    135.69 o 
   2   8   2    15919.59    15613.95    225.16 o 
   3   8   2     2799.16     2706.76    107.83 o 
   4   8   2     4736.41     4375.06    181.95 o 
   5   8   2     3849.58     3918.74    212.93 o 
   6   8   2      813.96      900.63    169.81 o 
   7   8   2      441.72      397.50    102.56 o 
   8   8   2       90.52      113.70     64.61 o 
   9   8   2      284.89      348.19    108.22 o 
  -9   9   2     2470.94     2475.26    196.97 o 
  -8   9   2       75.34       84.53     53.33 o 
  -7   9   2     1414.91     1502.45    259.27 o 
  -6   9   2      726.26      722.53    114.99 o 
  -5   9   2      499.01      450.65    104.59 o 
  -4   9   2     3498.45     3546.08    129.71 o 
  -3   9   2     2649.19     2606.96     85.30 o 
  -2   9   2     1694.36     1603.85     47.98 o 
  -1   9   2    13315.85    13216.46    216.81 o 
   0   9   2    12943.93    12905.06    278.12 o 
   1   9   2    14329.77    14754.94    241.93 o 
   2   9   2     8981.78     9032.34    163.91 o 
   3   9   2     3634.80     3489.91    136.50 o 
   4   9   2     4511.16     4523.70    148.73 o 
   5   9   2     5127.14     5194.34    143.77 o 
   6   9   2     6617.91     7064.70    198.84 o 
   7   9   2      617.04      598.56    197.82 o 
   8   9   2     1655.55     1694.37    301.26 o 
  -9  10   2       92.41       67.02     79.24 o 
  -8  10   2     4586.39     4223.81    275.11 o 
  -7  10   2    15659.93    16017.75    321.07 o 
  -6  10   2      776.13      762.00    109.08 o 
  -5  10   2     7161.63     7280.85    215.25 o 
  -4  10   2      242.23      255.04     56.66 o 
  -3  10   2      859.76      884.81     45.96 o 
  -2  10   2     1017.17      895.25     66.84 o 
  -1  10   2     1435.02     1251.29    125.89 o 
   0  10   2    11150.47    11182.03    311.96 o 
   1  10   2     4244.41     4480.77    219.75 o 
   2  10   2     2752.29     2737.89    103.62 o 
   3  10   2     6558.51     6750.77    189.35 o 
   4  10   2     3042.00     3202.29    163.22 o 
   5  10   2      985.90     1056.69    177.79 o 
   6  10   2      563.06      553.92    122.70 o 
   7  10   2     1113.58     1266.56    259.89 o 
   8  10   2     2250.11     2013.74    397.31 o 
  -8  11   2      422.29      336.25    146.09 o 
  -7  11   2        5.24       30.47     65.02 o 
  -6  11   2     1553.50     1551.99    246.00 o 
  -5  11   2     5808.84     5931.86    151.07 o 
  -4  11   2      491.56      442.83     81.16 o 
  -3  11   2     7313.80     7457.06    170.54 o 
  -2  11   2      492.72      473.17     53.72 o 
  -1  11   2     2010.69     2027.49    155.68 o 
   0  11   2     2886.10     3003.72    186.51 o 
   1  11   2     1497.82     1508.02    258.66 o 
   2  11   2     1481.45     1397.01     53.39 o 
   3  11   2     2511.38     2594.34    172.31 o 
   4  11   2     1876.58     1790.12    132.19 o 
   5  11   2      745.16      716.86    156.51 o 
   6  11   2     3404.85     3615.37    127.98 o 
   7  11   2      465.32      531.96    187.43 o 
   8  11   2     3682.31     3814.97    191.10 o 
  -8  12   2     3269.16     3332.10    312.12 o 
  -7  12   2      742.69      744.42    279.38 o 
  -6  12   2      454.76      414.32    127.67 o 
  -5  12   2     3202.45     3265.73    112.24 o 
  -4  12   2     1586.18     1536.54    125.89 o 
  -3  12   2      891.56      759.90     69.91 o 
  -2  12   2      395.88      422.76     61.77 o 
  -1  12   2      773.10      867.80    173.79 o 
   0  12   2    14225.93    13882.59    445.33 o 
   1  12   2     7810.97     7925.73    276.94 o 
   2  12   2     1655.66     1777.53     48.07 o 
   3  12   2     1456.84     1432.34     95.28 o 
   4  12   2     1746.58     1751.91    132.41 o 
   5  12   2     1889.29     1895.42    162.54 o 
   6  12   2      432.91      409.89    123.74 o 
   7  12   2     2077.94     2266.87    150.16 o 
  -7  13   2     1192.96     1269.43    547.72 o 
  -6  13   2      991.24      847.29    405.33 o 
  -5  13   2      117.40      125.91     41.96 o 
  -4  13   2     1524.58     1422.51     94.70 o 
  -3  13   2     1478.43     1466.58     82.63 o 
  -2  13   2    20863.44    21596.74    697.57 o 
  -1  13   2      247.56      295.60     87.44 o 
   0  13   2     7804.02     8290.58    309.01 o 
   1  13   2      210.86      218.30     64.15 o 
   2  13   2       55.72       36.33     44.29 o 
   3  13   2     6565.30     6746.79    272.58 o 
   4  13   2     2592.98     2411.26    309.04 o 
   5  13   2      177.13      143.39     94.46 o 
   6  13   2     2507.43     2498.00    243.00 o 
   7  13   2      240.26      313.12    151.04 o 
  -7  14   2       20.01       38.64     74.02 o 
  -6  14   2       24.94       19.95    112.28 o 
  -5  14   2     5144.39     4811.16    457.64 o 
  -4  14   2     1656.62     1753.06    320.06 o 
  -3  14   2     1531.94     1599.16    202.80 o 
  -2  14   2      893.21      926.60    179.68 o 
  -1  14   2     1370.94     1431.05    232.43 o 
   0  14   2     1604.86     1643.82    206.17 o 
   1  14   2     5693.59     5956.19    271.91 o 
   2  14   2     2241.95     2185.56    176.24 o 
   3  14   2     3568.15     3701.03    228.59 o 
   4  14   2     2318.34     2391.33    152.22 o 
   5  14   2     2373.41     2587.57    149.06 o 
   6  14   2      663.27      707.92    349.51 o 
  -6  15   2     1687.44     1542.16    580.21 o 
  -5  15   2     1244.76     1143.48    292.55 o 
  -4  15   2     1917.05     1900.83    151.63 o 
  -3  15   2     4523.01     4712.83    190.93 o 
  -2  15   2      199.21      253.58     78.50 o 
  -1  15   2      164.96      224.10     73.84 o 
   0  15   2     1153.49     1221.46    234.80 o 
   1  15   2     1130.04     1159.42    221.71 o 
   2  15   2     1677.69     1604.06    360.95 o 
   3  15   2     2827.67     2985.12    316.72 o 
   4  15   2     4153.62     4071.84    179.86 o 
   5  15   2     3331.96     3689.19    173.23 o 
  -5  16   2     1930.78     1934.95    542.95 o 
  -4  16   2     1009.70     1162.43    487.63 o 
  -3  16   2      233.67      255.47     83.14 o 
  -2  16   2       86.06       66.49     39.61 o 
  -1  16   2     5480.91     5299.15    302.97 o 
   0  16   2     1908.28     1975.05    391.77 o 
   1  16   2     2041.60     2209.65    327.36 o 
   2  16   2     2480.38     2648.10    363.66 o 
   3  16   2     5291.29     5439.29    193.45 o 
   4  16   2      484.51      424.75    130.71 o 
   5  16   2     2498.10     2159.76    522.50 o 
  -4  17   2     4347.53     4355.65    514.60 o 
  -3  17   2      461.52      453.02    122.09 o 
  -2  17   2     1608.02     1596.98    253.61 o 
  -1  17   2      558.99      556.74    165.25 o 
   0  17   2     1302.85     1194.63    286.65 o 
   1  17   2     2220.07     2124.87    192.02 o 
   2  17   2      529.40      516.21    169.09 o 
   3  17   2      925.45      975.93    233.52 o 
  -3  18   2     1047.78     1257.77    618.10 o 
  -2  18   2      139.38      170.08     67.14 o 
  -1  18   2     1965.19     1951.63    161.98 o 
   0  18   2      151.17      159.33     82.11 o 
   1  18   2      394.80      482.13    131.48 o 
   2  18   2     1923.38     1530.45    417.94 o 
   2 -14   3      932.94      801.25    107.39 o 
   3 -14   3      169.82      143.89    114.79 o 
   4 -14   3     2234.18     2124.63    199.59 o 
   5 -14   3     2541.59     2682.64    190.94 o 
   6 -14   3     2213.98     2051.74    196.58 o 
  -7 -13   3     3080.56     3417.78    217.66 o 
  -6 -13   3     7014.97     7049.82    245.13 o 
  -5 -13   3      167.48      147.15    145.77 o 
  -4 -13   3     4395.73     4304.59    177.14 o 
  -3 -13   3     2666.36     2634.96     97.22 o 
  -2 -13   3      517.76      708.67     77.03 o 
  -1 -13   3     3612.97     3338.07    184.41 o 
   0 -13   3     6354.42     6087.24    174.00 o 
   1 -13   3       13.84       12.17     35.38 o 
   2 -13   3     8298.44     8095.20    412.11 o 
   3 -13   3     2917.63     3212.54    182.41 o 
   4 -13   3      575.76      634.03    226.31 o 
   5 -13   3     1209.82     1006.24    387.77 o 
   6 -13   3     2585.59     2231.39    638.92 o 
  -8 -12   3      376.32      424.90    217.53 o 
  -7 -12   3      878.57      934.36    336.46 o 
  -6 -12   3     1407.30     1549.82    159.20 o 
  -5 -12   3      204.78      171.87     87.19 o 
  -4 -12   3     1724.62     1532.88    158.44 o 
  -3 -12   3     2598.19     2589.90    142.11 o 
  -2 -12   3     1507.20     1441.51     67.53 o 
  -1 -12   3      581.41      500.63     74.06 o 
   0 -12   3     2486.05     2331.03     86.13 o 
   1 -12   3     1375.39     1262.46    118.99 o 
   2 -12   3     5482.65     5023.86    215.90 o 
   3 -12   3     3513.02     3468.84    174.00 o 
   4 -12   3     1791.72     1822.55    149.91 o 
   5 -12   3     3614.69     3852.46    231.71 o 
   6 -12   3      537.87      501.05    261.69 o 
   7 -12   3      260.76      256.67    146.15 o 
  -8 -11   3      209.11      230.70    131.60 o 
  -7 -11   3     2213.72     2143.32    191.44 o 
  -6 -11   3     1107.04     1139.59    426.91 o 
  -5 -11   3     4572.31     4575.94    250.52 o 
  -4 -11   3     1988.24     2011.54     67.62 o 
  -3 -11   3     6203.00     6080.46    191.26 o 
  -2 -11   3      856.80      779.05     51.30 o 
  -1 -11   3     7661.82     7476.73    143.59 o 
   0 -11   3     3937.54     3515.43    142.40 o 
   1 -11   3     2732.11     2494.98    118.49 o 
   2 -11   3    14855.52    14084.45    470.00 o 
   3 -11   3     2523.26     2335.19    103.12 o 
   4 -11   3     4481.71     4617.21    286.78 o 
   5 -11   3       90.64      143.14     74.77 o 
   6 -11   3     1830.10     1877.12    626.63 o 
   7 -11   3      947.83      646.32    365.81 o 
  -9 -10   3      288.03      351.39    139.12 o 
  -8 -10   3     2485.76     2333.76    203.36 o 
  -7 -10   3     1816.39     1896.44    177.14 o 
  -6 -10   3      653.09      576.32    314.63 o 
  -5 -10   3     2815.94     2553.29    149.07 o 
  -4 -10   3     4444.98     4200.77    145.25 o 
  -3 -10   3     3945.41     3657.08    121.19 o 
  -2 -10   3     1891.01     1718.95     81.39 o 
  -1 -10   3     1394.42     1418.47    126.58 o 
   0 -10   3      216.07      200.23     64.70 o 
   1 -10   3    10873.95    10665.89    415.93 o 
   2 -10   3      566.23      643.19     83.30 o 
   3 -10   3     7226.68     6774.56    260.56 o 
   4 -10   3     1915.05     1886.28    157.57 o 
   5 -10   3     2090.74     2299.13    650.09 o 
   6 -10   3      566.78      456.26    276.99 o 
   7 -10   3      253.55      372.34    194.20 o 
   8 -10   3      788.08      876.27    439.96 o 
  -9  -9   3       55.68      -14.80     96.35 o 
  -8  -9   3     2344.60     2505.75    225.43 o 
  -7  -9   3      144.12      160.58     86.31 o 
  -6  -9   3     8387.53     9027.30    336.96 o 
  -5  -9   3     9160.07     9287.57    340.72 o 
  -4  -9   3     6518.44     6290.90    232.52 o 
  -3  -9   3    13796.34    13713.91    235.62 o 
  -2  -9   3     4317.74     4195.68    139.35 o 
  -1  -9   3    12741.08    12425.83    289.85 o 
   0  -9   3     1586.58     1512.57     97.47 o 
   1  -9   3    14336.21    13936.71    555.93 o 
   2  -9   3     9014.97     8517.85    355.46 o 
   3  -9   3     1290.89     1263.84     82.80 o 
   4  -9   3      774.31      822.20    297.57 o 
   5  -9   3     2154.62     2002.82    257.80 o 
   6  -9   3      171.08      220.67    103.75 o 
   7  -9   3     1851.85     2091.14    365.06 o 
   8  -9   3      436.60      387.52    183.79 o 
  -9  -8   3      359.38      376.60    142.14 o 
  -8  -8   3      480.26      579.46    242.75 o 
  -7  -8   3     5693.18     5815.26    349.63 o 
  -6  -8   3     3119.62     2952.23    189.22 o 
  -5  -8   3    15196.26    15382.73    436.51 o 
  -4  -8   3      606.80      533.98     62.98 o 
  -3  -8   3     1759.35     1727.55     60.35 o 
  -2  -8   3    11214.02    10679.74    175.28 o 
  -1  -8   3     2613.93     2700.36    110.71 o 
   0  -8   3       13.65       40.43     33.12 o 
   1  -8   3    14452.41    14396.77    693.87 o 
   2  -8   3     7590.34     7527.90    195.52 o 
   3  -8   3     3419.85     3350.72    192.00 o 
   4  -8   3     3721.88     3940.78    209.25 o 
   5  -8   3     2927.14     3300.23    316.26 o 
   6  -8   3     5728.79     5988.26    451.25 o 
   7  -8   3     2250.39     2300.39    219.16 o 
   8  -8   3     1450.35     1411.82    473.95 o 
 -10  -7   3      486.80      580.08    281.76 o 
  -9  -7   3      447.65      635.41    353.27 o 
  -8  -7   3     3807.38     3733.41    447.36 o 
  -7  -7   3     5443.29     5045.57    373.97 o 
  -6  -7   3      571.43      576.98     93.37 o 
  -5  -7   3     1663.43     1579.53     87.64 o 
  -4  -7   3     1206.02     1099.41     59.53 o 
  -3  -7   3     3338.52     3238.36    117.12 o 
  -2  -7   3     9690.21     9852.59    142.89 o 
  -1  -7   3     5157.20     4850.86    108.09 o 
   0  -7   3    11137.60    11247.03    276.49 o 
   1  -7   3     1655.03     1601.50    145.90 o 
   2  -7   3     2116.67     2063.02    118.33 o 
   3  -7   3    10619.10    10602.78    309.24 o 
   4  -7   3     5206.84     5142.60    366.19 o 
   5  -7   3     1404.70     1625.21    520.87 o 
   6  -7   3     4910.59     5240.32    359.04 o 
   7  -7   3     1953.31     2115.72    686.21 o 
   8  -7   3      617.55      417.50    208.62 o 
 -10  -6   3     2828.94     2697.19    918.17 o 
  -9  -6   3     1897.91     2211.32    700.64 o 
  -8  -6   3      574.46      701.65    293.43 o 
  -7  -6   3     4349.46     4097.36    122.80 o 
  -6  -6   3     2693.93     2586.90    121.07 o 
  -5  -6   3     1390.80     1245.30     83.80 o 
  -4  -6   3     6662.88     6589.05    176.29 o 
  -3  -6   3     9921.83     9743.83    199.23 o 
  -2  -6   3    21937.92    21366.31    283.43 o 
  -1  -6   3     3366.22     3036.96    126.86 o 
   0  -6   3     2172.08     1953.87    153.80 o 
   1  -6   3      954.61      929.33     53.14 o 
   2  -6   3     2322.31     2172.18    117.61 o 
   3  -6   3     3067.36     3150.23    186.34 o 
   4  -6   3      915.87      768.76    292.43 o 
   5  -6   3     1102.66     1239.33    528.02 o 
   6  -6   3    12368.49    12966.95    504.69 o 
   7  -6   3     6411.60     7000.90    385.76 o 
   8  -6   3     6277.20     6499.85    353.27 o 
   9  -6   3     1229.86     1055.04    745.93 o 
 -10  -5   3     3168.34     3089.72    509.83 o 
  -9  -5   3      912.16     1083.64    280.76 o 
  -8  -5   3     1479.34     1378.75    135.80 o 
  -7  -5   3      948.93      889.12     86.55 o 
  -6  -5   3     1821.86     1675.61     68.52 o 
  -5  -5   3      994.74      955.83     36.41 o 
  -4  -5   3     2659.39     2522.06    183.28 o 
  -3  -5   3     3264.47     2943.52    113.10 o 
  -2  -5   3     1455.36     1384.15     51.13 o 
  -1  -5   3    12533.13    12313.73    235.97 o 
   0  -5   3     7519.93     7399.11    126.89 o 
   1  -5   3     3576.19     3548.89    100.30 o 
   2  -5   3     6783.73     6514.57    169.80 o 
   3  -5   3     1219.15     1135.20    132.10 o 
   4  -5   3      800.21     1040.74    409.60 o 
   5  -5   3      301.16      267.71    147.28 o 
   6  -5   3     4694.19     4754.08    325.54 o 
   7  -5   3      255.07      208.62    146.65 o 
   8  -5   3      511.82      398.68    169.73 o 
   9  -5   3     1190.70     1323.50    380.12 o 
 -10  -4   3     2174.30     2150.47    468.43 o 
  -9  -4   3     2024.02     1964.18    629.39 o 
  -8  -4   3      655.02      639.96    180.35 o 
  -7  -4   3     3035.45     2965.68    177.15 o 
  -6  -4   3     2068.87     1952.22     80.64 o 
  -5  -4   3     4781.62     4626.80    158.22 o 
  -4  -4   3     3172.99     3284.92    220.29 o 
  -3  -4   3     5205.97     5145.64    121.38 o 
  -2  -4   3   114239.90   113310.13   1105.00 o 
  -1  -4   3     7686.88     7881.01    140.53 o 
   1  -4   3     8622.36     8438.83    110.23 o 
   2  -4   3    13196.77    12803.74    190.84 o 
   3  -4   3     3602.66     3127.77    167.49 o 
   4  -4   3     8070.22     8073.62    246.88 o 
   5  -4   3     3308.87     3710.08    282.77 o 
   6  -4   3     6606.87     6213.69    532.16 o 
   7  -4   3      939.54     1065.20    543.20 o 
   8  -4   3      929.57      880.54    488.50 o 
   9  -4   3      131.16       34.25     74.52 o 
 -10  -3   3      293.34      309.99    143.64 o 
  -9  -3   3     1684.95     1583.22    153.25 o 
  -8  -3   3     2016.36     1751.52    191.94 o 
  -7  -3   3     2336.13     2273.92    117.50 o 
  -6  -3   3     2006.52     1944.47     65.45 o 
  -5  -3   3     4978.40     4770.24    164.68 o 
  -4  -3   3     5478.81     5430.41    101.77 o 
  -3  -3   3    22683.60    22994.75    417.98 o 
  -2  -3   3     2735.82     2740.21     74.60 o 
  -1  -3   3    10911.07    10836.34    121.39 o 
   0  -3   3    17251.66    17818.08    206.57 o 
   1  -3   3     7385.08     7232.70    215.11 o 
   2  -3   3     8060.83     7556.75    202.39 o 
   3  -3   3     2657.19     2693.34    220.35 o 
   4  -3   3     2617.19     2467.15    173.45 o 
   5  -3   3    11251.45    11359.49    294.05 o 
   6  -3   3     3302.04     3176.68    239.57 o 
   7  -3   3     1662.01     1837.22    446.23 o 
   8  -3   3     1330.58     1310.08    342.35 o 
   9  -3   3     1201.11     1262.16    448.36 o 
 -10  -2   3      226.33      278.37    151.92 o 
  -9  -2   3     1078.95     1154.99    116.46 o 
  -8  -2   3     1060.69      897.50    262.93 o 
  -7  -2   3     3524.72     3450.48    112.53 o 
  -6  -2   3     5556.27     5460.39    163.61 o 
  -5  -2   3      814.64      710.99     47.37 o 
  -4  -2   3    11949.56    12197.27    134.89 o 
  -3  -2   3    10504.26    10510.21    117.33 o 
  -2  -2   3     8441.95     8457.31     90.48 o 
  -1  -2   3    19690.66    19111.84    176.78 o 
   0  -2   3    15312.53    15572.46    152.59 o 
   1  -2   3    33605.83    32972.92    361.29 o 
   2  -2   3     2359.10     2290.28     79.82 o 
   3  -2   3     6326.67     5929.82    238.73 o 
   4  -2   3    11301.46    10987.90    274.26 o 
   5  -2   3     8662.87     8651.71    252.46 o 
   6  -2   3      269.49      311.92    104.87 o 
   7  -2   3     2183.33     2190.93    285.31 o 
   8  -2   3        2.03       97.98    117.80 o 
   9  -2   3      339.02      345.74    166.97 o 
 -10  -1   3      485.26      554.78    166.71 o 
  -9  -1   3       66.22       72.28     49.95 o 
  -8  -1   3     6314.32     6217.03    199.72 o 
  -7  -1   3     7870.93     7734.86    220.11 o 
  -6  -1   3    20964.44    20164.91    400.86 o 
  -5  -1   3     4237.34     4552.65    161.51 o 
  -4  -1   3     6732.47     6611.64    125.63 o 
  -3  -1   3     3094.86     3052.08     70.04 o 
  -2  -1   3     1953.30     1991.22     52.76 o 
  -1  -1   3    13684.92    13746.00    128.72 o 
   0  -1   3      235.41      267.29     43.73 o 
   1  -1   3      789.38      711.78     40.61 o 
   2  -1   3    60986.36    60586.00    724.31 o 
   3  -1   3    28667.03    28887.97    469.36 o 
   4  -1   3     1903.26     1865.39    173.57 o 
   5  -1   3     3421.54     2960.75    309.30 o 
   6  -1   3     2159.32     1942.66    339.54 o 
   7  -1   3     5756.00     5896.32    337.47 o 
   8  -1   3      731.97      643.02    199.37 o 
   9  -1   3     3068.51     3115.19    766.38 o 
 -10   0   3     5840.12     6153.28    193.24 o 
  -9   0   3     1857.17     1709.14    126.98 o 
  -8   0   3      820.66      793.83    264.50 o 
  -7   0   3      104.43      133.73    127.83 o 
  -6   0   3     3645.56     3476.53    119.07 o 
  -5   0   3     2769.21     2833.90    109.91 o 
  -4   0   3     6534.41     6250.73    228.95 o 
  -3   0   3       38.38       42.12     17.41 o 
  -2   0   3      896.17      949.83     32.66 o 
  -1   0   3     6986.10     7156.55    153.79 o 
   1   0   3    13860.08    14056.10    258.39 o 
   2   0   3      196.01      278.89     50.04 o 
   3   0   3     1810.17     1944.06     93.35 o 
   4   0   3      374.90      445.96    146.90 o 
   5   0   3     8032.39     8114.48    252.28 o 
   6   0   3      743.86      711.36    238.69 o 
   7   0   3      224.07      361.11    125.57 o 
   8   0   3      101.60       49.79     54.83 o 
   9   0   3      204.43      222.65     86.03 o 
 -10   1   3      571.60      558.70    213.32 o 
  -9   1   3       65.52       77.31     61.53 o 
  -8   1   3     6255.04     5998.63    214.77 o 
  -7   1   3     7705.06     7450.12    286.98 o 
  -6   1   3    22017.57    21274.58    455.30 o 
  -5   1   3     3928.13     4115.47    152.87 o 
  -4   1   3     6360.19     6664.20    298.64 o 
  -3   1   3     2973.04     3025.15     76.62 o 
  -2   1   3     1670.31     1767.73     47.37 o 
  -1   1   3    13584.35    13752.10    152.52 o 
   0   1   3      764.65      782.06     37.86 o 
   1   1   3      766.99      703.96     58.08 o 
   2   1   3    59655.47    58828.94    888.63 o 
   3   1   3    27901.89    28127.82    430.57 o 
   4   1   3     1489.17     1510.25    203.38 o 
   5   1   3     3566.88     3561.68    172.00 o 
   6   1   3     1967.81     1904.24    294.93 o 
   7   1   3     5978.74     5949.83    260.86 o 
   8   1   3      482.47      570.58    165.04 o 
   9   1   3     3582.86     3767.02    152.22 o 
 -10   2   3      175.85      108.46     84.63 o 
  -9   2   3     1128.60     1266.44    378.39 o 
  -8   2   3      767.50      735.77    159.78 o 
  -7   2   3     3425.50     3315.29    150.57 o 
  -6   2   3     6022.08     5551.53    505.94 o 
  -5   2   3      791.85      740.36    130.11 o 
  -4   2   3    11074.47    11503.54    507.39 o 
  -3   2   3    11401.63    11528.70    142.59 o 
  -2   2   3     8974.90     9160.27     83.14 o 
  -1   2   3    17627.56    17676.25    142.70 o 
   0   2   3    16291.89    16548.33    199.57 o 
   1   2   3    34020.12    34357.62    414.20 o 
   2   2   3     1518.45     1481.06     56.95 o 
   3   2   3     5452.81     5240.45    170.65 o 
   4   2   3    11522.04    11204.04    272.86 o 
   5   2   3     8775.90     8091.27    319.33 o 
   6   2   3      285.09      369.17    121.39 o 
   7   2   3     2213.00     2191.46    202.10 o 
   8   2   3        3.11       51.61     30.30 o 
   9   2   3      306.25      215.57     92.71 o 
 -10   3   3      220.28      230.33     97.60 o 
  -9   3   3     1577.05     1610.97    341.74 o 
  -8   3   3     2269.50     1886.96    224.18 o 
  -7   3   3     2246.12     2258.76    125.48 o 
  -6   3   3     1683.41     1830.71    117.45 o 
  -5   3   3     5543.87     5404.91    238.92 o 
  -4   3   3     6620.87     6575.29    256.23 o 
  -3   3   3    23098.76    23389.30    394.19 o 
  -2   3   3     3138.57     3166.83     60.24 o 
  -1   3   3    11802.43    11719.81    105.36 o 
   0   3   3    17042.19    17928.31    226.54 o 
   1   3   3     8954.36     8700.54    120.84 o 
   2   3   3     7195.67     7082.63    152.28 o 
   3   3   3     3247.93     3253.78    127.91 o 
   4   3   3     2120.13     1903.04    161.89 o 
   5   3   3    10690.50    10509.71    462.91 o 
   6   3   3     3807.28     3787.01    236.62 o 
   7   3   3     2020.95     2078.45    244.61 o 
   8   3   3     1055.48      979.67    191.10 o 
   9   3   3     1281.65     1176.18    286.71 o 
 -10   4   3     1903.40     1784.08    165.78 o 
  -9   4   3     2088.43     1848.47    327.31 o 
  -8   4   3      533.03      645.98    137.89 o 
  -7   4   3     2399.48     2332.79    133.38 o 
  -6   4   3     2091.96     2020.31    137.82 o 
  -5   4   3     5140.59     4985.73    227.93 o 
  -4   4   3     2766.82     2646.44    116.86 o 
  -3   4   3     4690.98     4684.50    113.55 o 
  -2   4   3   110150.57   114501.00   1428.80 o 
  -1   4   3     7381.68     7466.19     98.20 o 
   0   4   3    15995.63    16296.68    194.99 o 
   1   4   3     8914.35     9000.42    121.24 o 
   2   4   3    13323.19    13458.65    195.74 o 
   3   4   3     2957.55     2895.03    147.78 o 
   4   4   3     9444.36     9338.44    251.76 o 
   5   4   3     3369.03     3113.16    160.73 o 
   6   4   3     6006.08     6169.00    209.68 o 
   7   4   3      752.06      770.85    158.57 o 
   8   4   3     1074.10     1106.61    200.11 o 
   9   4   3      154.30      133.67     54.00 o 
 -10   5   3     3301.15     3076.60    199.50 o 
  -9   5   3      954.71     1072.78    219.44 o 
  -8   5   3     1557.71     1442.67    179.77 o 
  -7   5   3     1256.34     1360.05    141.05 o 
  -6   5   3     1746.61     1781.65    326.12 o 
  -5   5   3      991.65     1072.04    100.65 o 
  -4   5   3     2729.67     2896.11    107.33 o 
  -3   5   3     3719.74     3539.04     77.83 o 
  -2   5   3     1302.58     1283.67     37.65 o 
  -1   5   3    14792.61    13765.29    344.30 o 
   0   5   3     8188.50     8365.82     85.20 o 
   1   5   3     3734.68     3724.78     77.62 o 
   2   5   3     7868.24     7781.19    186.27 o 
   3   5   3     1545.21     1412.28    163.59 o 
   4   5   3     1297.30     1355.95     83.48 o 
   5   5   3      427.20      401.93     91.78 o 
   6   5   3     4898.25     4983.46    202.57 o 
   7   5   3      174.17      245.37     71.84 o 
   8   5   3      376.71      325.41    104.93 o 
   9   5   3     1113.55     1022.86    258.06 o 
 -10   6   3     2947.95     2678.45    537.43 o 
  -9   6   3     2388.00     2363.50    148.13 o 
  -8   6   3      438.93      499.16    115.35 o 
  -7   6   3     4741.62     4756.47    187.00 o 
  -6   6   3     2586.76     2716.33    102.22 o 
  -5   6   3     1293.53     1208.14     60.99 o 
  -4   6   3     6003.70     5969.94    207.74 o 
  -3   6   3     9637.32     9713.80    126.65 o 
  -2   6   3    23272.14    23335.13    238.69 o 
  -1   6   3     3386.17     3218.78     78.18 o 
   0   6   3     1669.75     1750.72     43.97 o 
   1   6   3     1030.54     1023.13     49.11 o 
   2   6   3     1956.34     1848.23     78.09 o 
   3   6   3     3466.09     3576.46    144.71 o 
   4   6   3      932.63      962.68    135.52 o 
   5   6   3     1424.67     1467.12    208.61 o 
   6   6   3    13047.63    13327.63    279.76 o 
   7   6   3     5698.73     5843.60    187.84 o 
   8   6   3     5736.08     5906.58    179.32 o 
   9   6   3      880.41      762.63    221.65 o 
 -10   7   3      408.39      416.75    140.46 o 
  -9   7   3      559.20      547.50    202.96 o 
  -8   7   3     3706.55     3691.20    174.96 o 
  -7   7   3     5084.30     5031.11    228.76 o 
  -6   7   3      380.01      432.93     69.51 o 
  -5   7   3     1555.67     1487.92     86.81 o 
  -4   7   3     1109.02     1130.56     50.89 o 
  -3   7   3     3081.85     3044.55    106.17 o 
  -2   7   3     8684.17     8769.03    121.88 o 
  -1   7   3     4815.10     4821.05     97.89 o 
   0   7   3    10547.66    10742.41    116.11 o 
   1   7   3     1838.06     1775.87     66.57 o 
   2   7   3     1538.87     1552.40     68.72 o 
   3   7   3    10466.50    10641.19    223.70 o 
   4   7   3     5410.98     5246.77    261.35 o 
   5   7   3     1433.14     1565.31    214.96 o 
   6   7   3     4723.13     4556.43    193.63 o 
   7   7   3     1814.66     1801.97    287.66 o 
   8   7   3      689.63      540.34    153.29 o 
  -9   8   3      552.52      461.71    157.50 o 
  -8   8   3      420.81      417.27    148.87 o 
  -7   8   3     6438.72     6057.74    292.42 o 
  -6   8   3     3090.95     2927.72    152.19 o 
  -5   8   3    15716.28    16112.96    274.30 o 
  -4   8   3      850.17      972.06     58.62 o 
  -3   8   3     2195.92     2256.43     76.35 o 
  -2   8   3    10865.86    10672.79    154.24 o 
  -1   8   3     2432.30     2590.21     87.43 o 
   0   8   3       25.69       50.65     17.34 o 
   1   8   3    15268.63    15947.16    225.47 o 
   2   8   3     8593.26     9103.25    161.44 o 
   3   8   3     3438.85     3500.81    135.15 o 
   4   8   3     4135.60     4239.86    157.35 o 
   5   8   3     2819.38     2856.24    170.10 o 
   6   8   3     6215.10     6642.97    222.58 o 
   7   8   3     2486.71     2512.32    144.02 o 
   8   8   3     1463.89     1327.47    170.31 o 
  -9   9   3       39.77       41.93     45.82 o 
  -8   9   3     1829.86     1725.93    423.95 o 
  -7   9   3      223.49      178.97     78.82 o 
  -6   9   3     8392.17     8229.98    175.60 o 
  -5   9   3     8664.80     8973.39    242.58 o 
  -4   9   3     6005.32     5996.71    118.37 o 
  -3   9   3    12880.43    13235.65    205.25 o 
  -2   9   3     4502.10     4471.27    115.40 o 
  -1   9   3    10975.71    10755.23    228.50 o 
   0   9   3     1615.49     1630.40     65.04 o 
   1   9   3    14303.06    14713.75    219.25 o 
   2   9   3     8381.33     8193.83    153.55 o 
   3   9   3     1214.93     1283.65     81.54 o 
   4   9   3      711.50      822.47    199.50 o 
   5   9   3     2289.29     2487.49    159.28 o 
   6   9   3      158.50      243.90     81.21 o 
   7   9   3     1842.90     1837.87    269.44 o 
   8   9   3      407.58      360.05    121.13 o 
  -9  10   3      305.67      423.74    132.61 o 
  -8  10   3     2374.93     2227.79    190.11 o 
  -7  10   3     2119.16     2123.27    151.99 o 
  -6  10   3      499.81      610.02    163.79 o 
  -5  10   3     2780.61     2807.01    141.53 o 
  -4  10   3     5000.86     5188.64    151.96 o 
  -3  10   3     4243.83     4129.32    125.29 o 
  -2  10   3     1872.60     1832.79     71.75 o 
  -1  10   3     1765.19     1792.49     58.65 o 
   0  10   3      228.03      238.81     75.16 o 
   1  10   3    11266.47    11669.89    158.60 o 
   2  10   3      738.04      733.59     63.88 o 
   3  10   3     7281.70     7363.76    205.38 o 
   4  10   3     1411.43     1501.89    201.87 o 
   5  10   3     2338.71     2313.29    173.68 o 
   6  10   3      623.77      538.44    114.46 o 
   7  10   3      301.71      360.37     94.13 o 
   8  10   3      848.89      927.06    267.49 o 
  -8  11   3      400.17      341.94    134.00 o 
  -7  11   3     2542.45     2465.61    128.91 o 
  -6  11   3      917.34      899.97    233.06 o 
  -5  11   3     4315.18     4347.61    120.76 o 
  -4  11   3     1908.67     1959.27    120.93 o 
  -3  11   3     6202.78     6136.59    145.81 o 
  -2  11   3      837.98      765.21     53.16 o 
  -1  11   3     8026.30     8026.94    204.78 o 
   0  11   3     3795.03     3875.60    184.78 o 
   1  11   3     2856.45     2856.70     86.90 o 
   2  11   3    15444.83    15715.13    324.08 o 
   3  11   3     2814.28     2877.46    202.17 o 
   4  11   3     3773.96     3848.60    142.09 o 
   5  11   3       31.14       34.70     46.92 o 
   6  11   3     2202.31     2347.40    147.39 o 
   7  11   3      794.41      632.70    220.11 o 
  -8  12   3      485.43      469.76    163.05 o 
  -7  12   3      797.81      836.68    232.04 o 
  -6  12   3      916.43      966.52    281.25 o 
  -5  12   3      182.85      204.43     66.56 o 
  -4  12   3     1438.64     1386.29     97.30 o 
  -3  12   3     2013.08     1949.29     71.43 o 
  -2  12   3     1854.11     1799.92     83.25 o 
  -1  12   3      414.84      401.08     99.53 o 
   0  12   3     2407.08     2339.44    192.45 o 
   1  12   3     1011.32     1155.79    220.48 o 
   2  12   3     4798.75     4983.73    119.04 o 
   3  12   3     3783.67     3896.55    124.62 o 
   4  12   3     1710.14     1671.89     84.57 o 
   5  12   3     3910.62     3822.72    140.31 o 
   6  12   3      417.16      371.79    108.19 o 
   7  12   3      385.37      351.13    125.63 o 
  -7  13   3     2999.29     3316.54    252.28 o 
  -6  13   3     7005.48     6981.36    195.84 o 
  -5  13   3       21.79       77.59     51.09 o 
  -4  13   3     4458.59     4357.15    127.70 o 
  -3  13   3     3096.73     3024.09     77.20 o 
  -2  13   3      703.02      783.83    209.08 o 
  -1  13   3     3390.08     3508.32    152.72 o 
   0  13   3     6340.12     6403.76    208.69 o 
   1  13   3       47.61       61.09     52.14 o 
   2  13   3     8597.39     8723.82    378.42 o 
   3  13   3     3659.54     3904.32    174.28 o 
   4  13   3      637.06      683.03    218.31 o 
   5  13   3      852.88      781.93    241.79 o 
   6  13   3     2092.32     2030.73    213.58 o 
  -7  14   3      786.46      829.35    347.12 o 
  -6  14   3     1556.59     1537.65    705.16 o 
  -5  14   3      671.73      731.38    346.87 o 
  -4  14   3     2176.98     2201.14    187.82 o 
  -3  14   3     3533.66     3483.95    168.68 o 
  -2  14   3     3049.70     2920.98    184.58 o 
  -1  14   3     5913.51     5855.18    256.93 o 
   0  14   3     3185.48     3248.81    271.91 o 
   1  14   3     2229.79     2262.28    294.48 o 
   2  14   3      939.56      890.50    181.01 o 
   3  14   3      180.78      233.68     90.94 o 
   4  14   3     2352.76     2437.20    327.66 o 
   5  14   3     2349.09     2371.39    746.43 o 
   6  14   3     2120.46     2201.28    204.18 o 
  -6  15   3      331.85      281.64    144.39 o 
  -5  15   3      270.24      382.62    162.96 o 
  -4  15   3      726.24      695.46    189.95 o 
  -3  15   3     2131.70     1970.39    257.45 o 
  -2  15   3      208.22      176.09     67.32 o 
  -1  15   3     1391.34     1453.18    218.82 o 
   0  15   3     2071.95     1858.38    262.32 o 
   1  15   3       57.99       35.62     45.02 o 
   2  15   3     2351.93     2274.13    177.65 o 
   3  15   3      442.64      324.83     99.91 o 
   4  15   3       69.93      148.21     79.23 o 
   5  15   3     1277.38     1004.45    240.68 o 
  -5  16   3     2767.49     2714.63    556.37 o 
  -4  16   3      262.74      132.98     97.60 o 
  -3  16   3     2271.20     2219.48    169.23 o 
  -2  16   3     8695.06     8836.78    237.97 o 
  -1  16   3     5291.86     5189.55    342.35 o 
   0  16   3      692.87      834.43    233.83 o 
   1  16   3     2023.62     2009.27    317.82 o 
   2  16   3      408.27      428.71    129.65 o 
   3  16   3      387.55      443.80    128.14 o 
   4  16   3      407.22      362.01    125.77 o 
  -4  17   3      266.95      428.79    234.22 o 
  -3  17   3     1857.39     1793.82    258.81 o 
  -2  17   3      151.73      169.17     74.95 o 
  -1  17   3     4411.36     4760.34    215.74 o 
   0  17   3      194.49      244.25     96.87 o 
   1  17   3     3338.98     3377.61    415.32 o 
   2  17   3      119.94      117.62     74.74 o 
   3  17   3     2906.05     2627.14    206.87 o 
  -3  18   3     2201.74     1867.71    804.64 o 
  -2  18   3     2674.43     2855.38    461.97 o 
  -1  18   3     1965.74     2045.61    198.74 o 
   0  18   3     1943.92     1731.39    381.94 o 
   0 -14   4     1530.29     1362.14     85.56 o 
   1 -14   4      306.80      195.83    135.11 o 
   2 -14   4      579.13      386.26    234.84 o 
   3 -14   4      444.90      342.61    213.27 o 
   4 -14   4       63.34      111.27     76.90 o 
   5 -14   4      619.66      465.92    274.99 o 
  -7 -13   4     1638.43     1787.80    331.82 o 
  -6 -13   4      137.22       85.18     87.82 o 
  -5 -13   4     1396.24     1372.43    347.00 o 
  -4 -13   4      709.94      830.11     84.18 o 
  -3 -13   4     1733.39     1650.68     84.30 o 
  -2 -13   4     8808.14     8778.66    259.56 o 
  -1 -13   4     2202.24     2147.84    109.52 o 
   0 -13   4     1660.32     1451.21     91.20 o 
   1 -13   4     3823.81     3580.86    162.83 o 
   2 -13   4     2323.29     1964.56    150.67 o 
   3 -13   4     4509.46     4352.26    220.79 o 
   4 -13   4     5575.53     5577.03    281.01 o 
   5 -13   4      748.85      612.70    293.93 o 
   6 -13   4     1399.89     1484.58    172.49 o 
  -8 -12   4     1908.28     2137.93    190.68 o 
  -7 -12   4     1848.70     1642.40    490.39 o 
  -6 -12   4       42.61       32.62     69.00 o 
  -5 -12   4      789.93      846.92    230.83 o 
  -4 -12   4     4745.33     4625.36    239.11 o 
  -3 -12   4     1153.38     1078.18     68.55 o 
  -2 -12   4     1927.24     1876.44     50.36 o 
  -1 -12   4     1379.63     1279.01     78.72 o 
   0 -12   4     5759.56     5188.16    213.33 o 
   1 -12   4     8224.45     7155.54    292.55 o 
   2 -12   4     2728.28     2537.87    146.02 o 
   3 -12   4     1332.18     1286.12    436.69 o 
   4 -12   4     4757.67     4815.42    293.68 o 
   5 -12   4     2188.81     2194.76    203.48 o 
   6 -12   4      657.03      700.52    334.58 o 
  -8 -11   4      409.93      457.02    287.91 o 
  -7 -11   4     4359.28     4441.20    232.84 o 
  -6 -11   4     2477.84     2245.57    151.42 o 
  -5 -11   4     1903.15     1935.83    159.70 o 
  -4 -11   4      703.40      544.01    135.42 o 
  -3 -11   4      485.36      372.40     82.16 o 
  -2 -11   4     5686.17     5541.14    185.17 o 
  -1 -11   4     3262.84     2999.47    114.60 o 
   0 -11   4     3597.57     3288.34    232.90 o 
   1 -11   4      896.78      814.82    160.70 o 
   2 -11   4      395.63      413.61    169.86 o 
   3 -11   4       38.34       18.32     45.04 o 
   4 -11   4     2950.64     2667.08    372.96 o 
   5 -11   4     8312.70     8710.41    465.67 o 
   6 -11   4     4948.21     5299.03    293.43 o 
   7 -11   4     2735.09     2578.01    414.36 o 
  -9 -10   4      119.13      143.89     93.84 o 
  -8 -10   4     4330.05     4102.49    377.86 o 
  -7 -10   4     1030.81     1049.39    384.26 o 
  -6 -10   4     1597.81     1472.92    249.65 o 
  -5 -10   4      500.10      540.02     97.34 o 
  -4 -10   4     1302.50     1175.22    176.76 o 
  -3 -10   4     3021.12     2761.09    115.97 o 
  -2 -10   4    12720.08    12239.60    231.96 o 
  -1 -10   4     8682.82     8762.47    263.82 o 
   0 -10   4     1917.92     1786.00    156.25 o 
   1 -10   4     2371.00     2254.84    124.22 o 
   2 -10   4      613.79      556.37    207.62 o 
   3 -10   4     4688.69     4639.41    411.48 o 
   4 -10   4     5638.24     5643.52    283.77 o 
   5 -10   4     1066.68      957.56    376.98 o 
   6 -10   4     2314.10     2496.72    220.17 o 
   7 -10   4     2329.14     2102.30    733.76 o 
  -9  -9   4     5127.32     6107.56    320.78 o 
  -8  -9   4      628.49      521.25    182.53 o 
  -7  -9   4     3002.90     2906.82    380.99 o 
  -6  -9   4     3971.31     4190.68    226.19 o 
  -5  -9   4     5531.08     5117.01    330.06 o 
  -4  -9   4     4911.86     4902.78    339.09 o 
  -3  -9   4     8074.53     7812.50    171.66 o 
  -2  -9   4      398.71      395.18     63.28 o 
  -1  -9   4     1353.57     1286.03    107.20 o 
   0  -9   4     5080.03     4695.27    204.55 o 
   1  -9   4      427.09      342.25     97.13 o 
   2  -9   4     2441.41     2107.56    118.97 o 
   3  -9   4      804.27      777.42    311.87 o 
   4  -9   4     3286.54     3542.73    364.31 o 
   5  -9   4     1010.95     1036.60    493.52 o 
   6  -9   4     1683.83     1931.19    653.85 o 
   7  -9   4      936.99     1064.82    503.68 o 
   8  -9   4      227.62      149.04    162.46 o 
  -9  -8   4      102.10      128.46     87.19 o 
  -8  -8   4     1560.67     1648.04    182.03 o 
  -7  -8   4      600.74      606.05    164.21 o 
  -6  -8   4     5544.34     5915.50    348.50 o 
  -5  -8   4     1233.19     1553.83    490.51 o 
  -4  -8   4     2278.37     2266.39    167.85 o 
  -3  -8   4    10440.07    10210.01    227.91 o 
  -2  -8   4     3668.13     3865.01    167.03 o 
  -1  -8   4    16162.09    16693.84    427.28 o 
   0  -8   4    11692.84    11126.91    758.16 o 
   1  -8   4     5329.37     5082.43    228.94 o 
   2  -8   4    19779.74    19156.76    439.64 o 
   3  -8   4     2280.60     2133.54    194.32 o 
   4  -8   4     2241.72     2248.20    181.40 o 
   5  -8   4     1987.19     2048.23    253.41 o 
   6  -8   4      107.15      103.25     95.97 o 
   7  -8   4     2180.66     2420.44    639.17 o 
   8  -8   4      708.39      851.18    354.77 o 
 -10  -7   4      186.43      236.35    225.69 o 
  -9  -7   4      688.36      712.56    401.07 o 
  -8  -7   4      736.67      743.17    284.65 o 
  -7  -7   4       94.62      100.49     78.03 o 
  -6  -7   4     3343.01     3491.67    368.45 o 
  -5  -7   4      145.94      154.30     80.04 o 
  -4  -7   4     8362.88     8661.11    301.96 o 
  -3  -7   4     9393.07     8962.24    193.34 o 
  -2  -7   4     3232.85     2942.89    144.14 o 
  -1  -7   4    16147.01    15665.76    575.00 o 
   0  -7   4     3379.53     3032.74    145.83 o 
   1  -7   4     5868.43     5446.11    243.01 o 
   2  -7   4     1268.80     1303.20    172.51 o 
   3  -7   4     9922.48     9908.72    377.98 o 
   4  -7   4     4261.00     4515.60    284.77 o 
   5  -7   4     2092.13     2098.66    192.19 o 
   6  -7   4      229.24      303.97    150.92 o 
   7  -7   4      375.52      351.39    360.17 o 
   8  -7   4     2849.91     2760.67    751.83 o 
 -10  -6   4      414.52      505.06    251.28 o 
  -9  -6   4     1133.92     1169.33    472.82 o 
  -8  -6   4     6000.92     6661.05    337.59 o 
  -7  -6   4      350.44      355.03    188.80 o 
  -6  -6   4     7868.01     7574.83    376.35 o 
  -5  -6   4     8886.62     9148.74    389.15 o 
  -4  -6   4     2517.76     2428.60    181.40 o 
  -3  -6   4     3951.94     3717.03    169.24 o 
  -2  -6   4     2003.64     1872.50     68.93 o 
  -1  -6   4      464.53      423.81     78.41 o 
   0  -6   4      231.84      261.85     76.77 o 
   1  -6   4     4055.16     3805.17    194.32 o 
   2  -6   4    16547.54    16189.09    353.05 o 
   3  -6   4     5949.74     5874.48    371.08 o 
   4  -6   4    11667.66    11767.52    463.92 o 
   5  -6   4      541.46      527.90    170.61 o 
   6  -6   4     3279.21     3120.58    347.75 o 
   7  -6   4     3837.12     3861.24    511.21 o 
   8  -6   4      533.46      656.61    284.15 o 
 -10  -5   4     1088.19     1076.99    431.17 o 
  -9  -5   4      286.38      261.19    133.23 o 
  -8  -5   4      266.14      426.53    180.90 o 
  -7  -5   4       31.37       43.75     15.81 o 
  -6  -5   4      288.36      392.91    149.41 o 
  -5  -5   4     5519.79     5540.28    332.32 o 
  -4  -5   4     6831.52     6825.77    240.74 o 
  -3  -5   4     9956.21     9898.56    252.66 o 
  -2  -5   4    12493.68    12789.44    290.79 o 
  -1  -5   4    10267.75     9986.10    257.58 o 
   0  -5   4    12267.29    12461.26    317.39 o 
   1  -5   4     1512.95     1456.51     59.06 o 
   2  -5   4     7930.75     7951.32    189.89 o 
   3  -5   4     5738.96     5651.36    309.49 o 
   4  -5   4     1643.14     1570.01    173.12 o 
   5  -5   4     2344.96     2363.36    213.14 o 
   6  -5   4      711.43      770.39    360.17 o 
   7  -5   4     1929.43     1965.56    592.75 o 
   8  -5   4     1545.55     1964.05    601.54 o 
   9  -5   4     1462.50     1498.26    562.02 o 
 -10  -4   4      702.42      736.77    406.71 o 
  -9  -4   4      365.64      313.38    152.80 o 
  -8  -4   4     5843.57     5913.42    224.52 o 
  -7  -4   4     1107.17     1069.98     94.53 o 
  -6  -4   4    21865.35    21889.63    112.78 o 
  -5  -4   4     1505.26     1416.71    150.04 o 
  -4  -4   4     3683.52     3631.67    241.87 o 
  -3  -4   4     3636.84     3510.53     93.40 o 
  -2  -4   4      878.92      868.28     61.84 o 
  -1  -4   4    14649.15    14428.02    183.08 o 
   0  -4   4    17397.29    17357.29    209.70 o 
   1  -4   4     9852.13     9623.58    135.86 o 
   2  -4   4    17932.45    17246.46    448.21 o 
   3  -4   4     6552.17     6552.18    219.77 o 
   4  -4   4      638.80      573.59    181.32 o 
   5  -4   4     1685.97     1589.80    236.79 o 
   6  -4   4     4354.30     4326.04    272.73 o 
   7  -4   4     2468.10     2608.87    232.21 o 
   8  -4   4      786.57      708.29    233.59 o 
   9  -4   4      250.08      379.36    205.49 o 
 -10  -3   4     2676.64     2588.55    876.52 o 
  -9  -3   4     5853.87     6131.27    363.30 o 
  -8  -3   4     1426.05     1367.85    131.53 o 
  -7  -3   4    11661.92    11635.26    285.49 o 
  -6  -3   4      592.18      521.78     61.27 o 
  -5  -3   4     2152.71     2174.66     76.59 o 
  -4  -3   4     1139.53     1188.02     62.03 o 
  -3  -3   4     1719.19     1525.78     55.91 o 
  -2  -3   4    17091.11    17505.29    216.06 o 
  -1  -3   4    20816.55    20259.93    442.36 o 
   0  -3   4     4121.72     4035.97     96.86 o 
   1  -3   4    13366.44    13259.03    190.25 o 
   2  -3   4      578.35      674.08    163.62 o 
   3  -3   4     6986.94     6732.94    173.71 o 
   4  -3   4     1545.94     1458.06    193.53 o 
   5  -3   4      154.80      178.70     74.68 o 
   6  -3   4     3701.30     3829.67    234.25 o 
   7  -3   4     3506.84     3175.66    303.97 o 
   8  -3   4     1559.69     1685.55    694.75 o 
   9  -3   4       43.84       52.44    128.59 o 
 -10  -2   4      541.42      615.08    317.77 o 
  -9  -2   4      241.84      251.63     93.61 o 
  -8  -2   4     1062.18     1136.67    183.55 o 
  -7  -2   4     1308.96     1124.36     87.21 o 
  -6  -2   4     6871.76     6866.22    143.40 o 
  -5  -2   4    16546.64    16487.87    243.31 o 
  -4  -2   4     2331.95     2403.68     42.39 o 
  -3  -2   4     4963.30     4905.43     99.77 o 
  -2  -2   4     8342.50     8504.11     89.30 o 
  -1  -2   4     4499.03     4471.29    100.73 o 
   0  -2   4    18970.42    18478.70    190.92 o 
   1  -2   4     2374.66     2369.42     73.91 o 
   2  -2   4    19424.83    19560.71    279.40 o 
   3  -2   4    18372.63    19074.12    966.16 o 
   4  -2   4     6477.92     6453.67    227.25 o 
   5  -2   4      137.73      105.51     53.08 o 
   6  -2   4      541.43      578.16    204.03 o 
   7  -2   4     1649.86     1605.95    300.59 o 
   8  -2   4     3170.32     3217.56    271.48 o 
   9  -2   4      725.56      766.88    373.72 o 
 -10  -1   4     4886.51     4899.10    577.83 o 
  -9  -1   4       84.76       91.33     60.03 o 
  -8  -1   4      690.55      724.29     72.05 o 
  -7  -1   4      589.64      603.88    129.91 o 
  -6  -1   4     2453.20     2463.09    109.01 o 
  -5  -1   4      842.96      826.44     50.57 o 
  -4  -1   4    13103.64    13433.36    214.43 o 
  -3  -1   4     4056.91     4071.20     86.78 o 
  -2  -1   4    60916.14    62460.22    463.89 o 
   0  -1   4     5001.13     5092.20    109.55 o 
   1  -1   4    17574.04    16930.19    240.51 o 
   2  -1   4      183.52      186.02     48.56 o 
   3  -1   4    22687.80    22581.16    485.49 o 
   4  -1   4     1850.86     1656.83    278.19 o 
   5  -1   4     7917.17     7559.72    350.57 o 
   6  -1   4     2622.08     2664.91    211.99 o 
   7  -1   4     7577.06     7510.61    379.89 o 
   8  -1   4       47.93       49.67     60.33 o 
   9  -1   4      371.21      432.43    168.10 o 
 -10   0   4      245.43      269.11     91.58 o 
  -9   0   4      110.68      181.75     71.60 o 
  -8   0   4        1.29       39.99     40.60 o 
  -7   0   4     2994.58     3026.98    105.39 o 
  -6   0   4     1347.51     1200.54     73.68 o 
  -5   0   4      504.66      454.42     81.36 o 
  -4   0   4    51078.28    53787.76    723.95 o 
  -3   0   4     1861.49     1955.24     75.91 o 
  -2   0   4     9534.33     9627.33    206.48 o 
  -1   0   4      954.42      960.64     37.67 o 
   0   0   4      928.66     1129.84     44.65 o 
   1   0   4    14996.52    14917.10    193.75 o 
   2   0   4     6894.37     7028.72    161.95 o 
   3   0   4       79.73      160.08     53.72 o 
   4   0   4     5752.07     5747.00    282.77 o 
   5   0   4      419.39      458.88    130.27 o 
   6   0   4      305.24      346.38    102.99 o 
   7   0   4     1209.50     1382.08    247.86 o 
   8   0   4      784.48      631.12    154.68 o 
   9   0   4      303.41      233.18    109.77 o 
 -10   1   4     5118.56     5129.52    206.61 o 
  -9   1   4       86.02       92.65     54.98 o 
  -8   1   4      633.37      717.57    174.57 o 
  -7   1   4      453.97      580.81    145.17 o 
  -6   1   4     2464.09     2503.03    103.82 o 
  -5   1   4      670.77      641.39    105.39 o 
  -4   1   4    13715.80    13836.01    333.08 o 
  -3   1   4     4456.11     4479.49     96.44 o 
  -2   1   4    59152.49    59709.05    700.95 o 
  -1   1   4    10716.54    10808.95    222.67 o 
   0   1   4     3867.47     3912.56     88.48 o 
   1   1   4    18465.72    18351.82    346.24 o 
   2   1   4       90.56      104.83     26.53 o 
   3   1   4    22769.56    22355.44    504.06 o 
   4   1   4     1609.60     1623.73    150.33 o 
   5   1   4     7542.59     7544.23    232.60 o 
   6   1   4     2682.46     2681.80    218.17 o 
   7   1   4     7054.56     6932.39    312.55 o 
   8   1   4       66.23      100.79     74.49 o 
   9   1   4      419.07      348.60    131.52 o 
 -10   2   4      447.27      389.86    102.51 o 
  -9   2   4      328.99      283.70     89.36 o 
  -8   2   4     1022.19     1131.53    316.57 o 
  -7   2   4     1858.03     1779.28    132.04 o 
  -6   2   4     6217.74     6200.33    204.39 o 
  -5   2   4    15862.52    16270.58    323.43 o 
  -4   2   4     2219.26     2347.36     99.29 o 
  -3   2   4     4561.75     4465.09     95.16 o 
  -2   2   4     8272.39     8534.51    134.21 o 
  -1   2   4     5273.63     5271.58    108.06 o 
   0   2   4    18745.58    18639.09    166.91 o 
   1   2   4     2408.45     2500.27     76.98 o 
   2   2   4    21756.02    22905.22    409.15 o 
   3   2   4    19027.92    18822.41    386.85 o 
   4   2   4     6438.16     6487.64    182.56 o 
   5   2   4      188.92      225.25     66.89 o 
   6   2   4      354.16      383.08    128.01 o 
   7   2   4     1295.43     1228.11    306.92 o 
   8   2   4     3491.34     3229.98    207.63 o 
   9   2   4      745.47      713.96    232.64 o 
 -10   3   4     2280.48     2353.30    242.12 o 
  -9   3   4     5861.83     6111.11    233.27 o 
  -8   3   4     1433.32     1262.95    116.80 o 
  -7   3   4    12064.84    12249.62    400.62 o 
  -6   3   4      760.81      882.70    173.61 o 
  -5   3   4     1861.80     1911.00    121.14 o 
  -4   3   4     1009.07     1006.39     61.28 o 
  -3   3   4     1498.41     1477.17     59.54 o 
  -2   3   4    16238.92    16751.48    142.79 o 
  -1   3   4    22624.02    21844.04    244.52 o 
   0   3   4     5122.51     5166.75    117.87 o 
   1   3   4    12400.96    12470.51    150.88 o 
   2   3   4      382.51      610.51    155.55 o 
   3   3   4     7344.64     6896.31    308.98 o 
   4   3   4     1395.93     1168.87    128.30 o 
   5   3   4       71.55       68.65     47.17 o 
   6   3   4     3996.36     3986.04    168.16 o 
   7   3   4     3090.42     3024.54    158.64 o 
   8   3   4     1507.21     1373.52    252.45 o 
   9   3   4       16.43       51.92     34.37 o 
 -10   4   4      425.98      387.81     99.50 o 
  -9   4   4      364.38      475.84    134.43 o 
  -8   4   4     5679.92     5960.39    247.89 o 
  -7   4   4     1487.36     1543.03    113.02 o 
  -6   4   4    21379.98    21533.41    446.82 o 
  -5   4   4     1236.13     1269.14    270.23 o 
  -4   4   4     2850.36     2709.01    143.67 o 
  -3   4   4     3428.97     3407.97     93.19 o 
  -2   4   4      781.68      750.08     28.47 o 
  -1   4   4    14843.73    14892.99    137.39 o 
   0   4   4    16618.23    16474.98    232.53 o 
   1   4   4    10370.36    10512.24    142.97 o 
   2   4   4    16710.17    16965.29    494.84 o 
   3   4   4     5906.79     5248.82    240.07 o 
   4   4   4      708.40      642.75    160.07 o 
   5   4   4     1642.99     1774.01    182.23 o 
   6   4   4     3957.04     3913.04    157.67 o 
   7   4   4     2522.16     2553.69    204.32 o 
   8   4   4     1023.50      939.73    298.08 o 
   9   4   4      270.89      252.39     83.73 o 
 -10   5   4     1004.59      943.90    343.63 o 
  -9   5   4      331.21      392.30    146.54 o 
  -8   5   4      273.13      432.47    120.85 o 
  -7   5   4       23.90       78.84     49.84 o 
  -6   5   4      276.06      309.26    115.87 o 
  -5   5   4     5013.81     4862.15    220.17 o 
  -4   5   4     7563.53     7797.23    192.65 o 
  -3   5   4    11258.88    11043.35    111.77 o 
  -2   5   4    14486.83    14708.21    144.96 o 
  -1   5   4     9077.82     8953.06    186.42 o 
   0   5   4    13522.10    14016.81    170.51 o 
   1   5   4     1271.65     1310.76     79.64 o 
   2   5   4     7557.92     7236.47    212.45 o 
   3   5   4     6233.26     5695.32    336.02 o 
   4   5   4     1667.03     1674.01    150.74 o 
   5   5   4     2746.98     2724.15    135.51 o 
   6   5   4      646.58      702.36    207.22 o 
   7   5   4     2182.06     2253.63    335.64 o 
   8   5   4     1812.22     1873.04    361.90 o 
   9   5   4     1420.21     1174.87    309.26 o 
 -10   6   4      306.28      315.65    123.24 o 
  -9   6   4     1154.79     1015.37    239.24 o 
  -8   6   4     6158.20     6018.50    231.90 o 
  -7   6   4      455.76      553.39    143.85 o 
  -6   6   4     7703.86     7369.50    261.76 o 
  -5   6   4     9658.65     9839.05    262.54 o 
  -4   6   4     2574.81     2567.81    136.87 o 
  -3   6   4     3944.57     3912.91    108.63 o 
  -2   6   4     2029.86     1981.12     45.40 o 
  -1   6   4      163.00      158.25     31.38 o 
   0   6   4      234.87      311.91     60.39 o 
   1   6   4     3679.03     3595.59     94.91 o 
   2   6   4    15709.71    15773.28    397.32 o 
   3   6   4     5637.96     5735.44    186.91 o 
   4   6   4    10927.84    10882.37    230.46 o 
   5   6   4      484.07      466.78     98.79 o 
   6   6   4     3711.72     3828.26    191.52 o 
   7   6   4     3621.57     3366.54    217.64 o 
   8   6   4      495.09      533.79    153.40 o 
 -10   7   4      122.23      156.20     91.84 o 
  -9   7   4      661.99      751.74    199.70 o 
  -8   7   4      660.77      668.68    161.09 o 
  -7   7   4      110.86       98.22     64.51 o 
  -6   7   4     3001.81     3159.48    195.89 o 
  -5   7   4       33.72       47.59     39.95 o 
  -4   7   4     8700.36     8640.74    133.88 o 
  -3   7   4     8518.67     8362.55    114.14 o 
  -2   7   4     2662.30     2583.03     77.93 o 
  -1   7   4    16374.26    16060.38    192.46 o 
   0   7   4     3396.80     3289.65    108.52 o 
   1   7   4     5244.32     5325.19    165.88 o 
   2   7   4     1104.67     1362.63    188.69 o 
   3   7   4     9971.36     9871.02    216.02 o 
   4   7   4     4472.72     4471.38    158.62 o 
   5   7   4     2506.87     2508.97    261.14 o 
   6   7   4      245.61      311.28     90.94 o 
   7   7   4      338.00      431.89    121.77 o 
   8   7   4     3247.60     3195.96    153.55 o 
  -9   8   4      149.54      163.09     68.42 o 
  -8   8   4     1369.03     1448.25    283.97 o 
  -7   8   4      548.81      545.42    161.23 o 
  -6   8   4     4645.58     4730.86    207.43 o 
  -5   8   4     1641.92     1605.61    194.10 o 
  -4   8   4     2217.75     2211.25    104.85 o 
  -3   8   4    11354.59    11551.88    250.44 o 
  -2   8   4     3971.43     4165.04    118.70 o 
  -1   8   4    17981.33    18482.54    244.30 o 
   0   8   4    10649.48    10654.45    157.69 o 
   1   8   4     5912.00     6143.57    186.18 o 
   2   8   4    19850.92    19630.30    381.78 o 
   3   8   4     2313.65     2192.82    128.21 o 
   4   8   4     1962.85     1959.32    153.64 o 
   5   8   4     1531.61     1753.73    284.49 o 
   6   8   4      193.46      166.33     64.09 o 
   7   8   4     1799.00     1901.74    174.62 o 
   8   8   4      785.49      769.52    223.13 o 
  -9   9   4     5074.61     5207.07    192.41 o 
  -8   9   4      524.80      466.60    157.88 o 
  -7   9   4     2178.77     2250.22    162.40 o 
  -6   9   4     4341.19     4372.82    186.46 o 
  -5   9   4     5374.75     5371.91    160.61 o 
  -4   9   4     4256.03     4378.73    168.11 o 
  -3   9   4     8282.42     8449.06    132.63 o 
  -2   9   4      385.72      379.09     53.94 o 
  -1   9   4     1285.97     1203.42     61.85 o 
   0   9   4     4997.27     4968.79    130.85 o 
   1   9   4      538.67      577.81     48.07 o 
   2   9   4     2027.33     1972.74    114.59 o 
   3   9   4      737.50      739.28    119.55 o 
   4   9   4     3437.39     3509.77    211.54 o 
   5   9   4     1057.32     1106.12    186.70 o 
   6   9   4     1479.94     1610.84    211.93 o 
   7   9   4      845.95      836.55    190.74 o 
   8   9   4      258.65      240.61     77.91 o 
  -9  10   4       91.95       55.29     59.39 o 
  -8  10   4     4406.43     4599.27    181.88 o 
  -7  10   4     1040.21     1290.96    325.44 o 
  -6  10   4     1546.64     1370.67    239.02 o 
  -5  10   4      650.22      776.55     95.71 o 
  -4  10   4     1754.20     1828.00     85.97 o 
  -3  10   4     3027.58     2906.20    129.74 o 
  -2  10   4    12814.84    12782.95    175.47 o 
  -1  10   4    10098.95    10016.80    177.61 o 
   0  10   4     2151.02     2196.14     81.86 o 
   1  10   4     3116.37     3161.36    102.02 o 
   2  10   4      478.31      410.73     69.51 o 
   3  10   4     4177.63     4170.15    203.39 o 
   4  10   4     6227.74     6255.13    189.55 o 
   5  10   4      859.99      834.39    165.98 o 
   6  10   4     2563.12     2639.88    170.31 o 
   7  10   4     2690.30     2509.30    234.37 o 
  -8  11   4      372.89      334.76    138.53 o 
  -7  11   4     4294.25     4344.86    173.18 o 
  -6  11   4     2717.06     2662.09    148.30 o 
  -5  11   4     1917.89     1958.31    124.52 o 
  -4  11   4      649.84      618.84    132.76 o 
  -3  11   4      495.59      426.68     85.91 o 
  -2  11   4     5549.15     5334.08    138.80 o 
  -1  11   4     3494.83     3429.53     84.26 o 
   0  11   4     3930.68     3898.76    115.71 o 
   1  11   4      988.14      967.25     78.04 o 
   2  11   4      613.17      641.60     88.08 o 
   3  11   4       38.52       53.84     32.16 o 
   4  11   4     2982.27     2834.24    151.68 o 
   5  11   4     7660.32     7775.74    215.42 o 
   6  11   4     4778.01     4957.23    151.24 o 
   7  11   4     2618.93     2732.06    169.85 o 
  -8  12   4     1996.15     1857.29    169.60 o 
  -7  12   4     1841.68     1616.60    238.70 o 
  -6  12   4       44.89       65.49     83.42 o 
  -5  12   4     1249.92     1299.04    227.96 o 
  -4  12   4     4743.40     4770.83    125.80 o 
  -3  12   4     1420.37     1417.21     91.35 o 
  -2  12   4     1897.04     1839.06     66.50 o 
  -1  12   4     1151.29     1233.78    222.80 o 
   0  12   4     5379.14     5213.09    328.12 o 
   1  12   4     8345.16     8213.63    227.77 o 
   2  12   4     2305.54     2227.08    105.99 o 
   3  12   4      996.13     1004.20    164.18 o 
   4  12   4     5202.02     5209.25    166.21 o 
   5  12   4     2327.94     2322.74    149.78 o 
   6  12   4      577.68      552.96    130.21 o 
  -7  13   4     2356.77     2646.38    593.26 o 
  -6  13   4       80.96       92.40     60.97 o 
  -5  13   4     1582.42     1530.68    130.08 o 
  -4  13   4     1026.23     1161.26     97.86 o 
  -3  13   4     1727.83     1653.71     96.91 o 
  -2  13   4     8245.63     8818.58    239.74 o 
  -1  13   4     2231.29     2151.78    226.20 o 
   0  13   4     2044.61     2029.62    308.26 o 
   1  13   4     3885.97     3889.59    203.34 o 
   2  13   4     2466.44     2604.10    185.92 o 
   3  13   4     4087.62     4268.61    382.62 o 
   4  13   4     5276.52     5447.51    195.95 o 
   5  13   4      895.44      822.67    216.32 o 
   6  13   4     1450.01     1366.48    382.92 o 
  -7  14   4       66.54      102.74    101.49 o 
  -6  14   4       66.45       74.02     77.15 o 
  -5  14   4    10622.16    11433.95    397.18 o 
  -4  14   4     3706.51     3518.40    174.33 o 
  -3  14   4      310.76      292.14     88.41 o 
  -2  14   4     1339.01     1446.17    233.67 o 
  -1  14   4      217.00      173.37     62.61 o 
   0  14   4     2072.70     2287.73    396.27 o 
   1  14   4      482.81      472.25    107.03 o 
   2  14   4      556.88      656.22    184.72 o 
   3  14   4      484.58      448.87    146.82 o 
   4  14   4       34.65       73.41     66.61 o 
   5  14   4      632.88      606.82    278.44 o 
  -6  15   4      463.57      563.02    210.88 o 
  -5  15   4       22.03       72.51     84.43 o 
  -4  15   4     1411.72     1644.78    503.68 o 
  -3  15   4     4195.36     4082.80    227.17 o 
  -2  15   4     1058.25     1012.37    272.87 o 
  -1  15   4     4074.72     4303.04    362.62 o 
   0  15   4     3133.45     2950.35    200.22 o 
   1  15   4     2287.15     2410.19    400.39 o 
   2  15   4     2163.00     2189.13    285.14 o 
   3  15   4     6132.02     6549.38    278.64 o 
   4  15   4      733.94      684.48    154.11 o 
   5  15   4     2276.73     2150.65    385.96 o 
  -5  16   4       62.90      136.74    100.24 o 
  -4  16   4     3417.64     3400.59    754.96 o 
  -3  16   4     1450.15     1350.54    120.31 o 
  -2  16   4     1080.82     1193.18    273.58 o 
  -1  16   4     1555.86     1472.66    351.62 o 
   0  16   4     1998.39     1892.45    184.45 o 
   1  16   4     2597.76     2286.35    269.06 o 
   2  16   4     2241.52     2277.14    293.55 o 
   3  16   4     2461.30     2607.75    216.30 o 
   4  16   4     2371.88     2438.90    184.39 o 
  -4  17   4      105.25      106.38     69.88 o 
  -3  17   4     2342.04     2321.21    580.08 o 
  -2  17   4      134.51      114.55     55.83 o 
  -1  17   4     1247.26     1033.38    296.96 o 
   0  17   4     4330.51     4323.90    235.64 o 
   1  17   4     5315.06     5614.21    202.97 o 
   2  17   4     2344.33     2145.33    413.67 o 
   3  17   4      944.99      789.70    211.14 o 
  -2  18   4      255.12      291.67     97.99 o 
  -1  18   4      421.12      371.74    119.60 o 
   0  18   4       34.32       76.55     43.40 o 
   1  18   4       99.97      101.90     65.23 o 
  -3 -14   5      290.35      215.02    153.68 o 
  -2 -14   5      610.68      522.88    181.53 o 
  -1 -14   5     1231.72     1271.82     89.32 o 
   0 -14   5     2347.77     2236.91    194.07 o 
   1 -14   5     1640.29     1557.09    128.84 o 
   2 -14   5       17.88       45.91     48.17 o 
   3 -14   5     1447.92      980.65    386.01 o 
   4 -14   5      171.05       78.41     79.91 o 
   5 -14   5     1281.36     1282.86    499.04 o 
  -7 -13   5      485.62      448.36    267.71 o 
  -6 -13   5     2020.52     2088.75    201.72 o 
  -5 -13   5     1148.45      962.33    400.44 o 
  -3 -13   5     6730.78     6105.81    295.69 o 
  -2 -13   5     3882.61     3718.98    253.03 o 
  -1 -13   5     5911.10     5705.49    300.96 o 
   0 -13   5      783.80      735.02    313.38 o 
   1 -13   5     1360.32     1385.98    330.69 o 
   2 -13   5     1564.16     1477.56    126.96 o 
   3 -13   5     3755.85     3658.27    224.68 o 
   4 -13   5     1387.92     1450.21    482.23 o 
   5 -13   5     1702.44     1428.88    581.59 o 
   6 -13   5     2639.54     2148.84    686.72 o 
  -8 -12   5      624.10      592.38    411.48 o 
  -7 -12   5     1268.92     1141.98    439.45 o 
  -6 -12   5      740.10      614.58    243.75 o 
  -5 -12   5      966.94      994.45    281.51 o 
  -4 -12   5      502.50      394.92    167.10 o 
  -3 -12   5     7899.74     7450.14    248.77 o 
  -2 -12   5     1570.83     1579.75     81.04 o 
  -1 -12   5     1194.58      983.95    187.74 o 
   0 -12   5    11241.59    11375.49    347.50 o 
   1 -12   5      893.30      870.25    356.15 o 
   2 -12   5     1383.55     1342.57    140.13 o 
   3 -12   5        3.88       37.89     76.02 o 
   4 -12   5      364.55      432.05    202.48 o 
   5 -12   5      255.46      280.13    136.24 o 
   6 -12   5      427.68      443.59    278.63 o 
  -8 -11   5      321.31      291.42    160.70 o 
  -7 -11   5      510.23      331.69    214.65 o 
  -6 -11   5     3474.32     3480.63    193.57 o 
  -5 -11   5     6620.56     7189.70    364.68 o 
  -4 -11   5      888.22      821.07    260.81 o 
  -3 -11   5       88.14       82.66     28.76 o 
  -2 -11   5      215.72      175.47     52.35 o 
  -1 -11   5     1570.67     1368.38    102.68 o 
   0 -11   5     4303.92     4091.95    167.26 o 
   1 -11   5     7150.12     6383.18    342.48 o 
   2 -11   5    15363.71    15831.99    489.26 o 
   3 -11   5     9249.29     9387.85    495.91 o 
   4 -11   5     2276.37     2223.24    240.74 o 
   5 -11   5      694.07      582.97    251.40 o 
   6 -11   5      326.78      510.83    277.25 o 
  -9 -10   5      409.39      363.30    159.07 o 
  -8 -10   5      474.46      400.81    231.58 o 
  -7 -10   5     4483.94     4717.82    274.36 o 
  -6 -10   5     7249.75     7656.63    402.19 o 
  -5 -10   5     1543.99     1618.56    128.09 o 
  -4 -10   5     5680.37     5410.43    334.83 o 
  -3 -10   5      712.46      764.37    248.89 o 
  -2 -10   5      917.99      948.71    107.76 o 
  -1 -10   5     1964.95     1920.95    108.15 o 
   0 -10   5     3565.74     3515.79    209.38 o 
   1 -10   5     5590.46     5231.79    282.51 o 
   2 -10   5     8169.64     8264.06    459.53 o 
   3 -10   5     4021.52     4201.09    218.16 o 
   4 -10   5     3268.99     3294.33    219.66 o 
   5 -10   5      392.40      370.08    208.25 o 
   6 -10   5     1180.49     1223.77    624.99 o 
   7 -10   5       25.07       58.08     91.45 o 
  -9  -9   5     1178.32      961.33    476.71 o 
  -8  -9   5     1788.33     2223.86    669.40 o 
  -7  -9   5     1579.14     1841.11    579.58 o 
  -6  -9   5     4089.25     4235.46    211.01 o 
  -5  -9   5     5168.68     5612.79    317.26 o 
  -4  -9   5    14248.92    14180.81    585.10 o 
  -3  -9   5      615.24      663.13    267.34 o 
  -2  -9   5     3393.54     3241.61    132.26 o 
  -1  -9   5     3286.36     3201.80    152.05 o 
   0  -9   5     2726.74     2559.17    228.76 o 
   1  -9   5     3158.49     2962.77    221.17 o 
   3  -9   5     2884.43     3107.54    365.56 o 
   4  -9   5     5752.10     6016.99    300.83 o 
   5  -9   5      234.71      204.99    111.53 o 
   6  -9   5      184.81      306.85    165.09 o 
   7  -9   5     1643.83     1514.44    521.87 o 
  -9  -8   5     1304.82     1423.74    449.11 o 
  -8  -8   5     1337.87     1595.48    495.78 o 
  -7  -8   5     3364.18     3732.78    249.90 o 
  -6  -8   5     1989.84     1929.31    151.29 o 
  -5  -8   5     2349.02     2198.52    160.58 o 
  -4  -8   5     4092.09     4091.70    245.76 o 
  -3  -8   5     1841.68     1713.03     97.48 o 
  -2  -8   5     9219.86     8833.67    204.50 o 
  -1  -8   5     4730.74     4419.01    147.99 o 
   0  -8   5     8299.85     7691.97    454.82 o 
   1  -8   5     5121.54     4792.21    312.37 o 
   2  -8   5     4918.03     4903.99    309.86 o 
   3  -8   5     1126.05     1266.67    425.53 o 
   4  -8   5     2894.01     2747.49    271.73 o 
   5  -8   5      645.73      667.15    365.81 o 
   6  -8   5     1445.45     1460.37    454.01 o 
   7  -8   5     3519.10     3761.51    292.30 o 
   8  -8   5      940.58      792.35    475.21 o 
 -10  -7   5      194.75      275.24    152.80 o 
  -9  -7   5      830.31      789.21    278.12 o 
  -8  -7   5      146.45      250.40    128.09 o 
  -7  -7   5      165.45      145.02     94.72 o 
  -6  -7   5      473.29      537.81    213.02 o 
  -5  -7   5     2772.82     2836.69    209.13 o 
  -4  -7   5       18.38       57.83     82.30 o 
  -3  -7   5     1764.83     1709.14    138.62 o 
  -2  -7   5     2860.55     2737.04    167.31 o 
  -1  -7   5    15192.09    14620.25    785.13 o 
   0  -7   5     1964.79     2032.23    114.45 o 
   1  -7   5    13520.77    13294.63    446.73 o 
   2  -7   5      488.78      610.69    287.03 o 
   3  -7   5      375.33      638.04    299.20 o 
   4  -7   5    12486.02    13257.75    657.36 o 
   5  -7   5     5026.26     4934.35    283.52 o 
   6  -7   5    10032.01     9947.23    431.30 o 
   7  -7   5     1016.58     1091.42    559.51 o 
   8  -7   5     2212.37     2202.66    845.66 o 
 -10  -6   5     2626.90     2615.14    547.72 o 
  -9  -6   5     8900.92     9324.62    365.31 o 
  -8  -6   5      472.32      677.43    277.75 o 
  -7  -6   5     3214.08     3145.30    208.12 o 
  -6  -6   5     2148.84     2148.22    170.74 o 
  -5  -6   5      828.14      993.57    286.91 o 
  -4  -6   5     9802.38     9411.43    319.02 o 
  -3  -6   5     9506.92     9515.18    289.16 o 
  -2  -6   5    29671.13    30040.37   1540.03 o 
  -1  -6   5    17031.25    16803.00   1062.82 o 
   0  -6   5     2483.71     2375.73    134.23 o 
   1  -6   5     4844.15     4981.77    336.83 o 
   2  -6   5     9507.79    10230.37    415.49 o 
   3  -6   5     1405.22     1332.54    384.00 o 
   4  -6   5      822.41      832.62    367.70 o 
   5  -6   5     2104.03     2117.98    591.12 o 
   6  -6   5     3747.56     3977.91    289.29 o 
   7  -6   5     3334.36     3204.13   1096.56 o 
   8  -6   5      596.00      536.18    355.28 o 
 -10  -5   5     1089.49      933.48    413.49 o 
  -9  -5   5      158.12      157.94     66.11 o 
  -8  -5   5      309.27      330.69    152.17 o 
  -7  -5   5     5064.65     5304.05    323.79 o 
  -6  -5   5     1038.42     1404.92    411.23 o 
  -5  -5   5     5034.62     4903.36    278.00 o 
  -4  -5   5    14069.58    13579.78    448.24 o 
  -3  -5   5       15.88       26.49     26.90 o 
  -2  -5   5     9292.67     9222.97    171.91 o 
  -1  -5   5     6397.22     6294.00    274.75 o 
   0  -5   5     3666.86     3403.54    101.00 o 
   1  -5   5      886.55      895.24     72.02 o 
   2  -5   5     3136.18     3123.99    168.32 o 
   3  -5   5     2762.37     2630.85    147.34 o 
   4  -5   5     5754.21     5818.84    210.51 o 
   5  -5   5     6122.43     6255.46    276.11 o 
   6  -5   5     1324.78     1576.91    578.08 o 
   7  -5   5      797.18      902.74    368.57 o 
   8  -5   5      386.03      422.39    199.22 o 
 -10  -4   5     2673.00     2546.52    906.38 o 
  -9  -4   5       90.66      101.49     90.32 o 
  -8  -4   5     1494.91     1399.58    114.41 o 
  -7  -4   5     1028.71     1042.49    243.37 o 
  -6  -4   5      153.17      222.55    103.50 o 
  -5  -4   5    13002.08    13952.99    456.89 o 
  -4  -4   5     1851.73     1751.79    209.13 o 
  -2  -4   5    13275.41    13472.35    214.96 o 
  -1  -4   5    11786.75    10945.25    236.48 o 
   0  -4   5     4167.55     4207.59    118.26 o 
   1  -4   5    12528.36    12391.73    252.70 o 
   2  -4   5     1739.84     1662.41    116.87 o 
   3  -4   5    18934.63    19243.54    824.78 o 
   4  -4   5     3825.36     3863.66    228.50 o 
   5  -4   5     3224.84     3223.86    233.50 o 
   6  -4   5     2108.35     2024.87    493.58 o 
   7  -4   5     9156.62     9344.19    480.98 o 
   8  -4   5      710.64      764.62    441.34 o 
 -10  -3   5       53.90       43.03    113.16 o 
  -9  -3   5      470.96      577.32    248.39 o 
  -8  -3   5     1598.28     1499.99    125.39 o 
  -7  -3   5     3066.51     3019.73     89.85 o 
  -6  -3   5     3954.40     3852.00    122.22 o 
  -5  -3   5    11851.62    12336.56    413.86 o 
  -4  -3   5    15139.21    15061.81    433.43 o 
  -3  -3   5     6370.77     6119.82    116.60 o 
  -2  -3   5     7794.07     7578.46    261.37 o 
  -1  -3   5    21549.56    21677.31    405.26 o 
   0  -3   5     1155.00     1198.70     60.24 o 
   1  -3   5     9369.32     8901.25    158.56 o 
   2  -3   5     7242.48     7127.09    263.01 o 
   3  -3   5     2879.82     2566.68    177.63 o 
   4  -3   5     1168.36     1084.84    286.84 o 
   5  -3   5     2233.08     1997.32    152.17 o 
   6  -3   5     1786.10     1953.23    189.86 o 
   7  -3   5      838.94      712.12    176.56 o 
   8  -3   5      878.72      880.79    315.51 o 
 -10  -2   5      200.10      359.92    201.60 o 
  -9  -2   5     2715.73     2543.48    291.42 o 
  -8  -2   5     2533.28     2455.41    106.76 o 
  -7  -2   5     7622.45     7683.12    194.86 o 
  -6  -2   5     3700.02     3709.97    124.56 o 
  -5  -2   5     1828.79     1757.05     64.02 o 
  -4  -2   5      112.14      156.92     39.51 o 
  -3  -2   5     5905.17     5781.06    111.53 o 
  -2  -2   5    16741.47    16705.83    260.07 o 
  -1  -2   5     4953.75     4745.23    106.42 o 
   0  -2   5     8348.88     8090.12    130.32 o 
   1  -2   5     3938.84     3816.23    115.97 o 
   2  -2   5     4868.01     5165.79    328.37 o 
   3  -2   5     1810.19     1666.04    120.94 o 
   4  -2   5     1580.34     1647.59    376.99 o 
   5  -2   5    14352.78    14043.04    471.23 o 
   6  -2   5     3181.20     3116.90    212.23 o 
   7  -2   5     4775.51     4572.10    226.95 o 
   8  -2   5     1252.86     1458.02    299.94 o 
   9  -2   5     2004.88     1867.71    639.30 o 
 -11  -1   5       40.87       49.18     93.96 o 
 -10  -1   5     1702.08     1789.30    541.82 o 
  -9  -1   5     1451.67     1451.56    115.12 o 
  -8  -1   5    10118.02    10234.80    394.42 o 
  -7  -1   5      231.06      226.57     66.67 o 
  -6  -1   5    24288.45    23496.68    337.83 o 
  -5  -1   5     4590.48     4516.24    159.16 o 
  -4  -1   5     1930.34     1911.02     50.97 o 
  -3  -1   5     6669.08     6846.74    132.02 o 
  -2  -1   5    13075.20    12998.37    290.84 o 
  -1  -1   5     5775.15     5801.84    246.64 o 
   0  -1   5     5961.04     5798.72    126.45 o 
   1  -1   5     7040.02     6938.35    143.34 o 
   2  -1   5    31652.74    29883.90   1159.73 o 
   3  -1   5    18552.77    18438.73    566.79 o 
   4  -1   5      131.46      150.15     65.22 o 
   5  -1   5     1664.91     1823.07    415.26 o 
   6  -1   5     1099.80     1139.07    250.70 o 
   7  -1   5     1378.89     1339.28    365.81 o 
   8  -1   5      175.06      341.79    119.19 o 
   9  -1   5     1464.32     1300.83    426.24 o 
 -11   0   5      780.63      757.60    387.39 o 
 -10   0   5       38.40      151.42    128.46 o 
  -9   0   5      531.90      537.01    181.42 o 
  -8   0   5    11208.73    11031.24    726.05 o 
  -7   0   5     1311.95     1125.85     79.80 o 
  -6   0   5    13121.47    13319.76    519.40 o 
  -5   0   5     2442.74     2453.16     98.68 o 
  -4   0   5     3174.45     2615.37    286.03 o 
  -3   0   5     1852.52     1854.33     50.02 o 
  -2   0   5     6035.58     5954.15    124.58 o 
  -1   0   5    16181.54    17145.65    223.62 o 
   0   0   5    47115.62    45843.70    633.57 o 
   1   0   5     5892.52     5808.67    127.47 o 
   2   0   5     1451.75     1574.02    103.04 o 
   3   0   5      282.39      332.10    132.35 o 
   4   0   5     8710.32     9130.84    267.80 o 
   5   0   5      604.73      625.45    166.64 o 
   6   0   5     1263.56     1316.88    318.99 o 
   7   0   5     1732.25     1729.50    194.98 o 
   8   0   5     2346.16     2435.99    234.40 o 
   9   0   5        2.31       82.83     53.44 o 
 -11   1   5       63.61       99.36    140.88 o 
 -10   1   5     1858.99     1802.00    183.37 o 
  -9   1   5     1411.34     1389.38    288.56 o 
  -8   1   5    10581.39    10855.17    307.55 o 
  -7   1   5      202.82      227.94     64.25 o 
  -6   1   5    25805.22    26172.51   1385.41 o 
  -5   1   5     5412.81     5442.31    189.01 o 
  -4   1   5     3066.24     3019.03    181.16 o 
  -3   1   5     6345.22     6317.51    123.02 o 
  -2   1   5    13241.07    13449.20    162.19 o 
  -1   1   5     7571.44     7410.74    116.61 o 
   0   1   5     6197.34     5974.73    132.90 o 
   1   1   5     6757.85     6876.12    179.18 o 
   2   1   5    29872.87    30068.26   1772.99 o 
   3   1   5    18177.64    18044.60    397.18 o 
   4   1   5      265.32      255.29     70.30 o 
   5   1   5     1312.90     1365.06    363.23 o 
   6   1   5     1005.16      979.77    245.06 o 
   7   1   5     1753.78     1789.13    379.14 o 
   8   1   5      208.12      272.89     90.69 o 
   9   1   5     1420.98     1283.40    342.07 o 
 -10   2   5      152.93      137.36     56.27 o 
  -9   2   5     2548.60     2643.27    159.07 o 
  -8   2   5     2922.75     2995.90    223.97 o 
  -7   2   5     7645.72     7735.83    267.34 o 
  -6   2   5     3162.45     3278.84    155.37 o 
  -5   2   5     1657.30     1651.86    103.66 o 
  -4   2   5       82.78      106.94     25.44 o 
  -3   2   5     5902.40     5819.11    116.71 o 
  -2   2   5    17783.67    17775.60    154.94 o 
  -1   2   5     4363.93     4215.13     95.52 o 
   0   2   5     7325.81     6997.21    150.00 o 
   1   2   5     3927.53     4092.71    134.95 o 
   2   2   5     4657.87     4528.31    202.85 o 
   3   2   5     1897.62     1833.58    187.57 o 
   4   2   5     1078.10     1092.71    216.57 o 
   5   2   5    15460.39    14990.37    475.51 o 
   6   2   5     3547.43     3452.26    213.08 o 
   7   2   5     5345.20     5368.94    253.87 o 
   8   2   5     1340.16     1626.61    416.94 o 
   9   2   5     1865.01     1765.35    174.68 o 
 -10   3   5       63.06       96.13     72.30 o 
  -9   3   5      438.95      495.23    157.51 o 
  -8   3   5     1513.42     1445.67    307.44 o 
  -7   3   5     3205.32     3280.35    162.02 o 
  -6   3   5     4352.49     4411.39    196.43 o 
  -5   3   5    13759.88    13940.51    313.17 o 
  -4   3   5    14872.58    15216.75    385.38 o 
  -3   3   5     6300.24     6057.93    116.46 o 
  -2   3   5     6495.65     6207.95    123.08 o 
  -1   3   5    20030.98    20836.89    221.89 o 
   0   3   5      964.73      984.94     63.45 o 
   1   3   5     9028.96     9404.99    217.97 o 
   2   3   5     7762.60     7550.66    336.36 o 
   3   3   5     2631.89     2343.29    149.19 o 
   4   3   5     1122.51     1036.64    232.22 o 
   5   3   5     2433.77     2325.96    161.96 o 
   6   3   5     1788.76     1826.88    260.53 o 
   7   3   5     1045.44      932.03    244.79 o 
   8   3   5      706.99      757.13    189.79 o 
 -10   4   5     2628.42     2567.81    178.39 o 
  -9   4   5       46.26       53.11     54.28 o 
  -8   4   5     1319.10     1362.53    263.58 o 
  -7   4   5      949.94     1064.58    242.96 o 
  -6   4   5      214.89      230.83     86.33 o 
  -5   4   5    13211.19    13834.87    344.26 o 
  -4   4   5     1809.20     1662.86    119.05 o 
  -3   4   5    13663.09    13712.71    133.11 o 
  -2   4   5    12107.44    12116.41    144.76 o 
  -1   4   5    12084.03    11193.76    184.42 o 
   0   4   5     4485.79     4353.67     99.96 o 
   1   4   5    13464.73    13469.46    465.66 o 
   2   4   5     1811.64     1814.63    118.37 o 
   3   4   5    19616.19    19920.50    453.10 o 
   4   4   5     3914.76     3815.52    188.76 o 
   5   4   5     3451.24     3536.18    244.03 o 
   6   4   5     2168.70     2251.52    330.43 o 
   7   4   5     8427.55     8587.53    279.34 o 
   8   4   5      833.23      859.75    218.24 o 
 -10   5   5      978.94      839.04    220.35 o 
  -9   5   5      168.24      196.97     72.40 o 
  -8   5   5      545.03      564.00    131.03 o 
  -7   5   5     4601.18     4497.43    255.07 o 
  -6   5   5      903.07     1062.91    230.89 o 
  -5   5   5     5042.55     4788.36    191.61 o 
  -4   5   5    14386.24    14908.17    311.58 o 
  -3   5   5       58.59       22.36     18.68 o 
  -2   5   5     9085.93     8979.65    106.19 o 
  -1   5   5     6353.08     6511.59    128.44 o 
   0   5   5     3978.87     3833.57     94.83 o 
   1   5   5      683.19      718.39     92.66 o 
   2   5   5     3465.25     3329.26    171.50 o 
   3   5   5     2976.16     3059.19    179.45 o 
   4   5   5     6025.38     6123.88    259.37 o 
   5   5   5     6058.11     6029.86    260.89 o 
   6   5   5     1647.51     1968.83    262.58 o 
   7   5   5      782.94      809.61    221.53 o 
   8   5   5      392.43      347.15    106.14 o 
 -10   6   5     2968.00     2931.30    235.91 o 
  -9   6   5     9503.74     9470.95    272.42 o 
  -8   6   5      441.43      509.08    137.88 o 
  -7   6   5     3351.75     3159.42    138.42 o 
  -6   6   5     2007.21     2147.11    159.82 o 
  -5   6   5      680.92      816.31    183.52 o 
  -4   6   5     9450.52     9137.10    237.92 o 
  -3   6   5     8728.35     8463.69    111.38 o 
  -2   6   5    29460.96    29564.99    450.70 o 
  -1   6   5    17313.95    17381.71    201.78 o 
   0   6   5     1965.76     2024.91     85.73 o 
   1   6   5     4774.43     4701.13    152.24 o 
   2   6   5    10047.92    10332.29    229.68 o 
   3   6   5     1371.28     1348.14    178.75 o 
   4   6   5      737.67      749.75    149.07 o 
   5   6   5     1637.53     1454.66    137.90 o 
   6   6   5     3631.91     3754.48    149.81 o 
   7   6   5     3240.94     3306.30    144.11 o 
   8   6   5      478.78      428.71    142.82 o 
 -10   7   5      218.55      247.64     90.79 o 
  -9   7   5      816.40      780.43    205.71 o 
  -8   7   5      364.09      446.65    117.42 o 
  -7   7   5       86.12       95.09     54.80 o 
  -6   7   5      472.56      550.85    157.08 o 
  -5   7   5     3028.98     2933.99    152.95 o 
  -4   7   5       63.57      100.78     48.51 o 
  -3   7   5     1633.16     1544.26     63.99 o 
  -2   7   5     3058.79     2841.68     85.60 o 
  -1   7   5    13681.28    13950.49    179.69 o 
   0   7   5     2230.84     2325.75     72.84 o 
   1   7   5    14227.81    14444.87    256.78 o 
   2   7   5      349.72      452.15    142.78 o 
   3   7   5      319.05      424.26     96.85 o 
   4   7   5    13091.48    13297.52    379.29 o 
   5   7   5     5489.10     5337.90    200.33 o 
   6   7   5    10046.92     9878.98    259.77 o 
   7   7   5     1408.69     1392.74    247.54 o 
   8   7   5     2145.15     2415.37    204.20 o 
  -9   8   5     1846.80     1793.72    328.14 o 
  -8   8   5     1361.20     1419.31    319.41 o 
  -7   8   5     3812.53     3947.29    186.52 o 
  -6   8   5     1769.04     1747.05    126.69 o 
  -5   8   5     2715.64     2864.82    141.07 o 
  -4   8   5     3900.97     3785.92    113.91 o 
  -3   8   5     2047.14     1932.24     44.72 o 
  -2   8   5     9090.24     8878.09    139.27 o 
  -1   8   5     4996.25     4972.48    132.28 o 
   0   8   5     8040.74     7956.73    140.42 o 
   1   8   5     4706.75     4782.36    136.40 o 
   2   8   5     5168.51     4943.37    178.08 o 
   3   8   5     1456.79     1613.19    215.76 o 
   4   8   5     2847.22     2838.79    193.54 o 
   5   8   5      577.65      538.80    109.99 o 
   6   8   5     1459.08     1548.15    240.39 o 
   7   8   5     3320.36     3359.99    157.77 o 
   8   8   5     1038.72      847.03    256.85 o 
  -9   9   5     1301.39     1096.83    241.63 o 
  -8   9   5     1724.01     1645.40    166.04 o 
  -7   9   5     1335.82     1451.44    276.43 o 
  -6   9   5     3694.18     3537.76    142.99 o 
  -5   9   5     5285.94     5651.57    302.02 o 
  -4   9   5    13496.75    13219.43    310.59 o 
  -3   9   5      605.47      546.37     64.24 o 
  -2   9   5     3155.43     3152.82     95.63 o 
  -1   9   5     2839.91     2906.53     93.13 o 
   0   9   5     2848.19     2841.92    100.58 o 
   1   9   5     2905.02     2914.89    102.60 o 
   2   9   5     5266.98     5393.57    192.57 o 
   3   9   5     2558.30     2643.04    145.16 o 
   4   9   5     5955.84     5939.59    167.38 o 
   5   9   5      277.73      291.72     86.24 o 
   6   9   5       61.55       87.12     46.47 o 
   7   9   5     1247.47     1238.99    263.94 o 
  -9  10   5      530.70      502.85    198.82 o 
  -8  10   5      481.42      485.67    149.34 o 
  -7  10   5     5135.47     5253.35    231.38 o 
  -6  10   5     7088.24     7098.75    292.83 o 
  -5  10   5     1297.33     1371.28     64.51 o 
  -4  10   5     5824.44     5699.59    184.05 o 
  -3  10   5      482.80      508.74     56.06 o 
  -2  10   5     1108.54     1062.12     61.35 o 
  -1  10   5     2440.33     2418.39     92.17 o 
   0  10   5     3959.77     4075.15    125.62 o 
   1  10   5     5615.91     5599.36    182.72 o 
   2  10   5     8287.94     8132.02    299.26 o 
   3  10   5     4380.58     4675.32    153.10 o 
   4  10   5     3250.48     3329.29    136.86 o 
   5  10   5      521.27      534.41    129.75 o 
   6  10   5      946.90      955.22    177.62 o 
   7  10   5       20.27       62.99     41.63 o 
  -8  11   5      358.78      251.48     93.82 o 
  -7  11   5      398.19      326.20    121.95 o 
  -6  11   5     3716.81     3656.49    154.49 o 
  -5  11   5     7166.57     7244.89    402.45 o 
  -4  11   5      687.01      657.98    109.38 o 
  -3  11   5      173.99      129.72     32.54 o 
  -2  11   5      322.63      295.99     64.06 o 
  -1  11   5      997.75      896.38     52.48 o 
   0  11   5     4306.04     4271.26    118.72 o 
   1  11   5     6261.94     6455.64    165.23 o 
   2  11   5    14987.29    15645.30    285.23 o 
   3  11   5     9751.54     9741.68    300.38 o 
   4  11   5     1405.31     1456.22    225.39 o 
   5  11   5      808.66      812.13    196.85 o 
   6  11   5      609.30      690.96    145.93 o 
  -8  12   5      402.12      474.45    161.35 o 
  -7  12   5     1400.25     1227.44    333.36 o 
  -6  12   5      960.19      820.39    183.02 o 
  -5  12   5      893.15      777.22    247.68 o 
  -4  12   5      541.90      530.30    103.93 o 
  -3  12   5     7660.15     7897.39    161.83 o 
  -2  12   5     1981.99     1965.61    239.11 o 
  -1  12   5     1390.24     1425.36     63.21 o 
   0  12   5    11584.82    12194.47    214.37 o 
   1  12   5     1202.91     1287.11    145.91 o 
   2  12   5     1319.25     1421.94    142.98 o 
   3  12   5       35.83       30.91     40.77 o 
   4  12   5      544.64      517.31    121.88 o 
   5  12   5      425.66      424.07    121.95 o 
   6  12   5      600.86      514.31    176.51 o 
  -7  13   5      625.29      589.85    159.98 o 
  -6  13   5     2360.96     2379.99    149.02 o 
  -5  13   5     1219.02     1107.84    223.94 o 
  -4  13   5      287.60      196.62     67.05 o 
  -3  13   5     6277.53     6182.47    207.42 o 
  -2  13   5     3843.31     3631.95    152.33 o 
  -1  13   5     5779.92     5788.74    238.85 o 
   0  13   5      535.23      544.58    119.28 o 
   1  13   5     1687.85     1822.05    394.26 o 
   2  13   5     1422.76     1525.93    244.73 o 
   3  13   5     4021.01     4609.27    620.63 o 
   4  13   5     1532.31     1550.46    407.78 o 
   5  13   5     1710.09     1759.34    341.89 o 
   6  13   5     2393.56     2189.31    193.62 o 
  -7  14   5     1419.35     1361.89    519.37 o 
  -6  14   5      300.51      364.94    142.26 o 
  -5  14   5      503.35      590.37    224.81 o 
  -4  14   5      105.60      114.29    172.49 o 
  -3  14   5      311.01      352.92    107.56 o 
  -2  14   5      589.78      663.79    148.13 o 
  -1  14   5      922.00     1058.10    281.02 o 
   0  14   5     1849.53     1807.94    241.31 o 
   1  14   5     1725.50     1869.21    167.19 o 
   2  14   5        5.03       50.52     62.31 o 
   3  14   5     1817.33     1669.44    257.21 o 
   4  14   5      158.12      130.19     68.47 o 
   5  14   5     1230.77     1343.19    260.00 o 
  -6  15   5      296.24      306.98    133.60 o 
  -5  15   5     4104.25     4866.23    312.12 o 
  -4  15   5       64.32      103.50     87.56 o 
  -3  15   5     8419.21     8965.97    358.60 o 
  -2  15   5     2500.67     2541.13    131.25 o 
  -1  15   5     2691.90     2622.76    135.07 o 
   0  15   5      138.70      126.12     41.23 o 
   1  15   5      988.90      979.10    280.78 o 
   2  15   5      998.28     1051.18    232.25 o 
   3  15   5     1087.70     1126.66    317.44 o 
   4  15   5      281.68      286.34    119.09 o 
  -5  16   5      271.55      229.20    144.14 o 
  -4  16   5      136.70      132.73     99.61 o 
  -3  16   5     2035.17     2392.34    530.78 o 
  -2  16   5     3373.60     3363.58    182.93 o 
  -1  16   5     2349.64     2459.95    181.44 o 
   0  16   5      559.26      590.18    190.79 o 
   1  16   5      927.73     1034.61    235.22 o 
   2  16   5      446.58      319.27    212.89 o 
   3  16   5     3418.21     3382.18    211.85 o 
  -4  17   5     3705.62     3787.61    282.64 o 
  -3  17   5     1011.74     1106.10    461.16 o 
  -2  17   5     3528.77     3554.57    218.34 o 
  -1  17   5     1756.77     1657.17    466.86 o 
   0  17   5     1375.75     1218.89    236.29 o 
   1  17   5      382.23      277.68    109.58 o 
   2  17   5      399.15      408.90    132.73 o 
  -1  18   5     3354.37     3282.23    213.40 o 
  -3 -14   6      619.55      410.85    251.53 o 
  -2 -14   6      602.37      500.17    255.67 o 
  -1 -14   6     2608.05     2541.88    174.25 o 
   0 -14   6     2799.52     2744.11    153.93 o 
   1 -14   6     1899.60     1779.52    134.48 o 
   2 -14   6      848.70      670.03    417.12 o 
   3 -14   6     1996.56     2195.89    171.11 o 
   4 -14   6      505.65      447.11    303.21 o 
  -7 -13   6     1786.24     2176.32    180.40 o 
  -6 -13   6     1139.24     1290.13    124.82 o 
  -5 -13   6     1032.14      807.78    259.68 o 
  -4 -13   6     2054.00     2029.04    198.46 o 
  -3 -13   6        4.42       45.66     42.90 o 
  -2 -13   6      652.66      538.31    254.29 o 
  -1 -13   6     5798.41     6053.12    321.03 o 
   0 -13   6      706.67      828.10    284.52 o 
   1 -13   6     2919.00     2846.10    279.75 o 
   2 -13   6      820.25      756.34    360.42 o 
   3 -13   6     2830.58     2851.62    322.41 o 
   4 -13   6      498.36      423.65    268.46 o 
   5 -13   6     1478.30     1206.83    522.88 o 
  -8 -12   6      361.97      324.42    153.43 o 
  -7 -12   6     5531.86     5928.67    369.33 o 
  -6 -12   6      833.67      855.95    355.90 o 
  -5 -12   6     2767.09     2946.58    157.82 o 
  -4 -12   6     8759.20     9107.21    430.92 o 
  -3 -12   6     1348.11     1273.45    294.31 o 
  -2 -12   6     2797.60     2824.52    150.67 o 
  -1 -12   6      714.19      668.28    349.88 o 
   0 -12   6     1299.71     1393.88    129.59 o 
   1 -12   6      197.90      194.45     84.93 o 
   2 -12   6     3638.00     4042.14    227.82 o 
   3 -12   6     4007.61     4269.34    313.38 o 
   4 -12   6     5022.99     5011.50    269.47 o 
   5 -12   6     2749.51     2788.77    233.21 o 
   6 -12   6     2357.11     2107.82    442.59 o 
  -8 -11   6      258.03      310.24    153.80 o 
  -7 -11   6      419.48      507.57    307.48 o 
  -6 -11   6      269.06      244.25     98.73 o 
  -5 -11   6     1677.35     1712.28    273.98 o 
  -4 -11   6     3394.52     3619.75    156.06 o 
  -3 -11   6     1917.81     1872.85    144.14 o 
  -2 -11   6    14093.15    13906.32    434.62 o 
  -1 -11   6     1737.63     1708.76    122.19 o 
   0 -11   6     5450.04     5527.10    302.09 o 
   1 -11   6       20.23       48.80     75.65 o 
   2 -11   6      100.33      193.19    103.87 o 
   3 -11   6      173.16      120.68     77.28 o 
   4 -11   6       11.28       71.26     78.28 o 
   5 -11   6     3212.80     3072.79    329.94 o 
   6 -11   6       63.85       30.36     77.40 o 
  -9 -10   6     2520.41     2773.59    234.09 o 
  -8 -10   6     1263.02     1217.00    437.95 o 
  -7 -10   6      781.60      944.52    421.51 o 
  -6 -10   6      336.28      406.96    243.00 o 
  -5 -10   6     1985.33     2017.62    141.88 o 
  -4 -10   6     6670.48     6984.34    349.00 o 
  -3 -10   6     4150.06     4153.80    214.27 o 
  -2 -10   6     3618.99     3862.37    151.92 o 
  -1 -10   6     3616.57     3489.91    198.46 o 
   0 -10   6      255.28      265.83    119.93 o 
   1 -10   6     2057.35     2065.92    149.41 o 
   2 -10   6      780.09      747.31    370.96 o 
   3 -10   6      211.02      132.35     66.24 o 
   4 -10   6     6882.48     6884.73    341.35 o 
   5 -10   6     1812.51     2096.66    210.13 o 
   6 -10   6     2841.48     2767.69    967.73 o 
  -9  -9   6     2325.23     2328.99    832.49 o 
  -8  -9   6     1452.73     1524.73    550.73 o 
  -7  -9   6     1295.03     1337.05    533.79 o 
  -6  -9   6     1406.22     1448.83    138.62 o 
  -5  -9   6     3346.85     3335.48    279.25 o 
  -4  -9   6     2087.80     2051.87    153.68 o 
  -3  -9   6    10330.09    10754.00    317.39 o 
  -2  -9   6     4525.11     4757.97    275.49 o 
  -1  -9   6     4716.91     4466.17    276.74 o 
   0  -9   6    10891.31    11256.43    418.25 o 
   1  -9   6       58.02       57.71     52.31 o 
   2  -9   6      151.18      172.62    108.77 o 
   3  -9   6     2669.11     2724.03    194.20 o 
   4  -9   6     6653.29     6738.58    442.72 o 
   5  -9   6     1005.95     1210.60    496.28 o 
   6  -9   6      843.29     1096.94    403.70 o 
   7  -9   6      780.60      953.68    496.53 o 
  -9  -8   6       64.55       88.69     83.30 o 
  -8  -8   6      829.83      801.88    313.75 o 
  -7  -8   6     1254.30     1243.97    460.15 o 
  -6  -8   6     1220.17     1114.13    398.05 o 
  -5  -8   6     7604.99     7534.82    362.05 o 
  -3  -8   6      494.31      511.21    153.18 o 
  -2  -8   6      355.19      363.68    108.89 o 
  -1  -8   6     3348.85     3181.93    202.60 o 
   0  -8   6    11525.72    11488.02    428.41 o 
   1  -8   6     1789.76     1731.22    169.23 o 
   2  -8   6     9094.14     9487.08    533.17 o 
   3  -8   6     8043.72     8205.85    475.83 o 
   4  -8   6      622.18      682.58    341.48 o 
   5  -8   6     1168.76     1203.20    167.73 o 
   6  -8   6     1293.45     1300.55    662.63 o 
   7  -8   6     1526.17     1556.47    771.02 o 
 -10  -7   6      346.97      280.38    143.64 o 
  -9  -7   6     2093.19     2333.01    222.05 o 
  -8  -7   6     1482.62     1533.88    566.28 o 
  -7  -7   6     1328.67     1547.94    553.36 o 
  -6  -7   6     5051.37     5532.25    322.03 o 
  -5  -7   6     7794.60     7718.22    277.25 o 
  -4  -7   6     3392.72     3370.98    218.53 o 
  -3  -7   6     5538.89     5645.91    292.30 o 
  -2  -7   6       59.45      106.88     46.42 o 
  -1  -7   6     2974.24     2916.79    158.17 o 
   0  -7   6    20700.50    19715.19    619.73 o 
   1  -7   6     5209.63     5186.13    324.04 o 
   2  -7   6    10065.11    10588.54    419.63 o 
   3  -7   6     6184.32     6297.25    405.21 o 
   4  -7   6     6823.46     6985.84    404.08 o 
   5  -7   6       75.71       94.09    124.45 o 
   6  -7   6      236.04      366.82    159.32 o 
   7  -7   6       48.11       55.32     86.44 o 
 -10  -6   6      205.47      159.20    133.98 o 
  -9  -6   6       92.54      115.29    118.55 o 
  -8  -6   6     6445.46     6791.14    525.89 o 
  -7  -6   6     2826.06     2742.10    187.67 o 
  -6  -6   6     9610.86     9720.04    457.77 o 
  -5  -6   6     5532.76     5670.49    333.95 o 
  -4  -6   6     1986.90     2117.98    163.09 o 
  -3  -6   6     5151.83     5386.10    330.56 o 
  -2  -6   6     1529.79     1543.04    130.09 o 
  -1  -6   6    15283.90    15332.57    440.08 o 
   0  -6   6     4749.12     4572.23    215.94 o 
   1  -6   6    14226.70    14563.48    356.14 o 
   2  -6   6     3357.32     3361.17    194.61 o 
   3  -6   6     3005.07     2993.72    174.73 o 
   4  -6   6      998.52      893.10    261.95 o 
   5  -6   6       69.66      122.31    110.15 o 
   6  -6   6      288.75      297.82    177.51 o 
   7  -6   6      990.01      964.34    591.50 o 
   8  -6   6       49.75       75.77    136.74 o 
 -10  -5   6     2517.85     2773.46    246.13 o 
  -9  -5   6     1292.30     1507.67    506.07 o 
  -8  -5   6    11270.24    11932.86    471.32 o 
  -7  -5   6        8.76       35.13     80.54 o 
  -6  -5   6     2873.33     2937.30    204.74 o 
  -5  -5   6     1001.17     1031.33    186.04 o 
  -4  -5   6     1037.91     1284.24    131.60 o 
  -3  -5   6     2918.31     2686.27    191.06 o 
  -2  -5   6     2583.15     2669.68    127.06 o 
  -1  -5   6       36.40       34.03     38.55 o 
   0  -5   6    29937.97    30369.68    563.27 o 
   1  -5   6     9898.16    10089.51    312.49 o 
   2  -5   6      901.60     1047.41    184.10 o 
   3  -5   6     4400.91     4646.35    253.18 o 
   4  -5   6        3.22       19.01     46.97 o 
   5  -5   6     1704.78     1744.82    180.88 o 
   6  -5   6        5.63        0.03     73.78 o 
   7  -5   6     3846.26     3787.10    287.53 o 
   8  -5   6     1242.36     1525.48    688.22 o 
 -10  -4   6      438.43      456.77    307.48 o 
  -9  -4   6     1617.98     1404.42    469.44 o 
  -8  -4   6      382.85      494.65    229.70 o 
  -7  -4   6      735.29      815.55    398.43 o 
  -6  -4   6      364.29      474.33    199.59 o 
  -5  -4   6     2268.67     2185.73    170.11 o 
  -4  -4   6     5233.65     5346.33    365.81 o 
  -3  -4   6     4063.77     4128.62    177.38 o 
  -2  -4   6     1253.24     1316.22     84.74 o 
  -1  -4   6    22146.96    22913.31    355.36 o 
   0  -4   6     1315.98     1388.81     96.95 o 
   1  -4   6     5820.94     5868.01    307.00 o 
   2  -4   6     1657.38     1647.94    155.27 o 
   3  -4   6     9134.27     9036.06    274.41 o 
   4  -4   6      712.77      839.47    330.08 o 
   5  -4   6     4556.00     4434.85    212.04 o 
   6  -4   6     1236.39     1150.53    393.14 o 
   7  -4   6     1279.20     1161.15    454.74 o 
   8  -4   6     1496.95     1497.50    772.90 o 
 -10  -3   6     1050.45     1176.60    456.89 o 
  -9  -3   6     4361.36     4770.01    315.88 o 
  -8  -3   6     4096.69     3916.21    241.81 o 
  -7  -3   6      342.07      340.51     46.55 o 
  -6  -3   6     4087.04     4115.53    277.37 o 
  -5  -3   6      456.54      647.45    236.10 o 
  -4  -3   6    12421.14    12734.79    239.62 o 
  -3  -3   6     8215.14     7956.24    126.68 o 
  -2  -3   6     9552.20     9551.35    144.19 o 
  -1  -3   6     2557.04     2445.49     70.26 o 
   0  -3   6     6113.76     5960.87    187.39 o 
   1  -3   6    13407.91    13835.29    274.94 o 
   2  -3   6     3266.01     3109.61    173.06 o 
   3  -3   6     4012.95     3962.57    251.11 o 
   4  -3   6    16416.67    16903.73    412.32 o 
   5  -3   6     3100.15     3199.71    278.28 o 
   6  -3   6     1996.63     2032.47    392.39 o 
   7  -3   6     1677.23     1613.07    364.60 o 
   8  -3   6     1093.59      874.41    289.89 o 
 -10  -2   6       12.38       50.05     52.56 o 
  -9  -2   6     2526.69     2844.59    236.22 o 
  -8  -2   6      533.70      505.92     96.60 o 
  -7  -2   6      843.12      788.38     80.67 o 
  -6  -2   6     4152.60     4176.29    134.35 o 
  -5  -2   6    20446.34    21288.90    353.31 o 
  -4  -2   6     7938.50     7888.56    139.19 o 
  -3  -2   6    12922.06    12568.85    173.02 o 
  -2  -2   6     3479.48     3319.38     90.99 o 
  -1  -2   6    13732.18    13465.83    268.20 o 
   0  -2   6     4811.93     4862.45    162.06 o 
   1  -2   6     7348.74     6883.94    266.83 o 
   2  -2   6     3017.25     2938.68    189.76 o 
   3  -2   6     7730.01     8015.30    257.75 o 
   4  -2   6     8822.32     9091.81    262.42 o 
   5  -2   6    12211.13    11801.95    427.40 o 
   6  -2   6     3576.46     3459.34    195.20 o 
   7  -2   6     2100.99     1959.48    395.17 o 
   8  -2   6     1544.57     1420.91    384.43 o 
 -11  -1   6      985.61      837.63    309.99 o 
 -10  -1   6      949.96      976.01    509.08 o 
  -9  -1   6      835.08      919.13    183.63 o 
  -8  -1   6     2763.86     2700.38    110.54 o 
  -7  -1   6     2544.74     2453.77     93.79 o 
  -6  -1   6      248.58      212.32     48.87 o 
  -5  -1   6     5663.82     5579.70    201.04 o 
  -4  -1   6      777.36      708.31     65.75 o 
  -3  -1   6      676.24      639.90     53.51 o 
  -2  -1   6    15733.79    15514.15    211.86 o 
  -1  -1   6     6775.55     6549.21    139.75 o 
   0  -1   6    13757.41    13620.17    363.18 o 
   1  -1   6     2086.58     2061.14    295.44 o 
   2  -1   6      346.40      371.79    115.18 o 
   3  -1   6     3484.71     3286.15    184.57 o 
   4  -1   6     1365.71     1405.50    293.68 o 
   5  -1   6     4667.25     4534.18    283.17 o 
   6  -1   6     5439.17     5598.90    273.81 o 
   7  -1   6     6933.02     6887.91    240.05 o 
   8  -1   6     1499.85     1512.95    269.85 o 
 -11   0   6      152.89      160.20    116.04 o 
 -10   0   6        1.53       45.66     76.90 o 
  -9   0   6     2384.04     2433.35    156.93 o 
  -8   0   6       10.16       47.92     32.40 o 
  -7   0   6     3605.02     3466.37    142.56 o 
  -6   0   6      156.81      123.73     36.42 o 
  -5   0   6       62.76      154.92     39.77 o 
  -4   0   6    37085.02    37042.71    521.11 o 
  -3   0   6     3514.55     3400.68     93.60 o 
  -2   0   6     5089.41     5009.65    109.74 o 
  -1   0   6     3261.78     3208.74     90.43 o 
   0   0   6      212.00      243.81     67.59 o 
   1   0   6    12002.44    11782.64    240.41 o 
   2   0   6     6674.51     6596.70    174.75 o 
   3   0   6     1232.50     1190.44    237.99 o 
   4   0   6    10377.55    10429.08    297.19 o 
   5   0   6     3929.57     3838.94    249.48 o 
   6   0   6      112.68      149.51     83.38 o 
   7   0   6      213.14      191.07     67.34 o 
   8   0   6      311.51      237.75     91.25 o 
 -11   1   6     1098.55      798.24    336.08 o 
 -10   1   6      807.39      940.63    433.18 o 
  -9   1   6      758.04     1001.31    189.99 o 
  -8   1   6     2972.80     2995.58    142.29 o 
  -7   1   6     2677.57     2657.94    160.07 o 
  -6   1   6      430.52      483.90    116.09 o 
  -5   1   6     4901.09     4931.06    189.23 o 
  -4   1   6      747.83      629.87     78.60 o 
  -3   1   6      669.54      660.88    128.86 o 
  -2   1   6    15013.32    14825.93    278.46 o 
  -1   1   6     5482.13     5267.81    145.08 o 
   0   1   6    13312.06    13159.50    203.38 o 
   1   1   6     1734.98     1698.12    126.21 o 
   2   1   6      465.04      596.53    135.67 o 
   3   1   6     3207.01     3129.11    195.06 o 
   4   1   6      937.88     1065.06    266.36 o 
   5   1   6     4105.90     3806.09    243.25 o 
   6   1   6     5525.72     5687.34    265.46 o 
   7   1   6     6725.35     6448.11    322.10 o 
   8   1   6     1501.67     1331.14    418.20 o 
 -10   2   6       34.00       59.51     39.59 o 
  -9   2   6     2652.27     2674.60    144.19 o 
  -8   2   6      248.67      189.51     63.30 o 
  -7   2   6     1031.47      941.66    105.75 o 
  -6   2   6     3870.08     4169.52    201.10 o 
  -5   2   6    20736.11    21792.84    456.32 o 
  -4   2   6     7622.41     7482.68    134.25 o 
  -3   2   6    13417.45    13106.40    199.46 o 
  -2   2   6     3909.57     3841.43     87.98 o 
  -1   2   6    12776.90    12889.17    163.09 o 
   0   2   6     5721.51     5897.38    127.06 o 
   1   2   6     8513.67     8444.44    198.68 o 
   2   2   6     2779.47     2552.46    148.36 o 
   3   2   6     8228.13     8026.75    239.05 o 
   4   2   6     9443.30     9579.97    275.94 o 
   5   2   6    11604.13    11170.08    407.42 o 
   6   2   6     3512.90     3754.58    533.65 o 
   7   2   6     1732.01     1710.14    426.36 o 
   8   2   6     1885.33     1864.12    449.52 o 
 -10   3   6      982.12      890.95    301.95 o 
  -9   3   6     4166.02     4176.41    232.84 o 
  -8   3   6     3366.88     3497.61    140.61 o 
  -7   3   6      555.63      593.45    186.48 o 
  -6   3   6     4122.03     4340.06    247.92 o 
  -5   3   6      455.04      472.38    118.37 o 
  -4   3   6    12478.69    12487.49    196.47 o 
  -3   3   6     7939.08     7830.15    161.58 o 
  -2   3   6     9357.71     9356.60    126.97 o 
  -1   3   6     2757.96     2604.95     67.82 o 
   0   3   6     6396.99     5939.87    135.25 o 
   1   3   6    13864.16    14351.75    282.38 o 
   2   3   6     2745.99     2519.38    162.14 o 
   3   3   6     3921.84     4232.55    193.52 o 
   4   3   6    16944.96    17057.15    413.50 o 
   5   3   6     2178.29     2228.16    181.26 o 
   6   3   6     2048.78     1955.71    347.23 o 
   7   3   6     1224.53     1302.59    253.72 o 
   8   3   6     1182.10     1070.40    318.73 o 
 -10   4   6      307.77      355.23    135.49 o 
  -9   4   6     1548.04     1316.58    131.43 o 
  -8   4   6      471.64      493.59    185.10 o 
  -7   4   6      636.29      805.65    187.28 o 
  -6   4   6      501.03      588.29    133.90 o 
  -5   4   6     2710.26     2510.93    129.23 o 
  -4   4   6     5105.19     5416.57    242.03 o 
  -3   4   6     3859.46     3827.57    145.65 o 
  -2   4   6     1427.44     1396.59     47.15 o 
  -1   4   6    24911.61    25097.87    310.10 o 
   0   4   6     1756.56     1824.09     73.53 o 
   1   4   6     6618.95     6572.63    159.51 o 
   2   4   6     1177.70     1211.42    130.25 o 
   3   4   6     9045.85     8632.66    250.24 o 
   4   4   6      830.26      934.84    188.43 o 
   5   4   6     5001.82     5016.70    199.97 o 
   6   4   6     1173.08     1151.35    304.16 o 
   7   4   6     1221.73     1283.07    233.28 o 
   8   4   6     1528.42     1601.10    177.58 o 
 -10   5   6     2310.15     2491.74    151.83 o 
  -9   5   6     1263.86     1341.24    293.59 o 
  -8   5   6    10651.51    10900.83    350.89 o 
  -7   5   6       28.77       60.22     52.65 o 
  -6   5   6     2576.79     2564.16    131.59 o 
  -5   5   6     1303.88     1277.29    203.15 o 
  -4   5   6     1170.07     1376.20    175.67 o 
  -3   5   6     2441.86     2326.66     57.03 o 
  -2   5   6     2508.34     2489.38     88.17 o 
  -1   5   6       22.96       27.29     20.85 o 
   0   5   6    28639.27    27658.47    640.05 o 
   1   5   6     9555.13     9579.55    241.32 o 
   2   5   6     1049.06     1009.96    232.49 o 
   3   5   6     4685.90     4834.02    223.73 o 
   4   5   6        7.41       42.78     50.34 o 
   5   5   6     2004.85     1967.14    299.05 o 
   6   5   6       14.47       50.50     47.08 o 
   7   5   6     4380.88     4467.20    268.44 o 
   8   5   6     1395.03     1447.08    233.35 o 
 -10   6   6      116.65      113.24     64.70 o 
  -9   6   6       65.48       65.46     43.95 o 
  -8   6   6     6181.14     6227.43    228.01 o 
  -7   6   6     3410.06     3329.69    210.60 o 
  -6   6   6     9702.93     9804.46    322.72 o 
  -5   6   6     5956.67     5975.14    203.97 o 
  -4   6   6     2172.66     2268.05    120.85 o 
  -3   6   6     5302.29     5360.86    160.77 o 
  -2   6   6     1501.91     1453.62     60.23 o 
  -1   6   6    14951.68    14605.42    193.61 o 
   0   6   6     4173.95     4072.78    157.23 o 
   1   6   6    13104.60    13545.59    326.83 o 
   2   6   6     2999.01     2944.01    268.65 o 
   3   6   6     2973.83     2880.00    141.85 o 
   4   6   6      857.39     1021.65    201.84 o 
   5   6   6       71.41      107.28     49.91 o 
   6   6   6      156.57      118.83     51.78 o 
   7   6   6      849.07      898.76    223.26 o 
   8   6   6       48.03       39.26     37.79 o 
 -10   7   6      320.28      251.88     80.22 o 
  -9   7   6     2375.28     2415.44    144.52 o 
  -8   7   6     1324.32     1444.00    147.99 o 
  -7   7   6     1442.03     1508.81    280.54 o 
  -6   7   6     5678.46     5875.10    236.83 o 
  -5   7   6     7974.23     8362.88    348.19 o 
  -4   7   6     3929.36     3877.18    107.16 o 
  -3   7   6     5891.41     5751.80    144.09 o 
  -2   7   6      119.83      167.65     29.32 o 
  -1   7   6     2361.82     2298.31     70.14 o 
   0   7   6    21229.82    21658.07    330.72 o 
   1   7   6     5642.44     5774.95    191.40 o 
   2   7   6     9098.57     9068.65    198.05 o 
   3   7   6     5927.76     6178.62    215.47 o 
   4   7   6     7561.80     7603.61    195.12 o 
   5   7   6       58.13      110.38     52.02 o 
   6   7   6      109.01      148.63     61.19 o 
   7   7   6       42.64       99.59     55.81 o 
  -9   8   6      128.88      204.51     80.39 o 
  -8   8   6      869.77      960.03    225.59 o 
  -7   8   6     1153.90     1061.47    248.08 o 
  -6   8   6     1113.80     1118.34    228.91 o 
  -5   8   6     6632.69     6405.36    263.38 o 
  -4   8   6     9084.50     9122.77    130.05 o 
  -3   8   6      504.51      463.79     44.84 o 
  -2   8   6      387.19      369.56     54.93 o 
  -1   8   6     3266.19     3243.93    100.90 o 
   0   8   6    11730.55    12083.77    203.87 o 
   1   8   6     1293.74     1330.74     79.78 o 
   2   8   6     9981.54    10245.63    224.81 o 
   3   8   6     7999.17     7970.74    246.12 o 
   4   8   6      569.96      672.05    191.12 o 
   5   8   6     1246.39     1288.77    196.70 o 
   6   8   6     1541.46     1504.06    273.82 o 
   7   8   6     1618.10     1647.26    282.10 o 
  -9   9   6     2478.00     2355.88    492.84 o 
  -8   9   6     1465.19     1569.60    347.48 o 
  -7   9   6     1101.22     1144.48    240.43 o 
  -6   9   6      981.47     1051.17    215.11 o 
  -5   9   6     3583.59     3711.37    249.47 o 
  -4   9   6     1832.48     1784.84     89.24 o 
  -3   9   6    10608.01    10318.52    408.41 o 
  -2   9   6     5211.54     5025.52    141.42 o 
  -1   9   6     5903.76     5889.39    134.50 o 
   0   9   6    11583.59    11638.94    191.08 o 
   1   9   6       83.83       63.21     26.79 o 
   2   9   6      323.20      305.92     63.45 o 
   3   9   6     2538.82     2602.67    177.19 o 
   4   9   6     6169.55     6194.60    214.21 o 
   5   9   6      790.80      822.04    179.56 o 
   6   9   6     1088.87     1030.79    275.44 o 
   7   9   6      622.13      674.87    190.02 o 
  -9  10   6     2151.90     2449.06    188.20 o 
  -8  10   6     1126.03     1141.91    298.97 o 
  -7  10   6      604.01      701.64    214.64 o 
  -6  10   6      247.97      399.18     99.34 o 
  -5  10   6     2184.60     2266.57    155.02 o 
  -4  10   6     7365.85     7137.27    202.58 o 
  -3  10   6     4232.98     3878.83     95.06 o 
  -2  10   6     3445.26     3554.73    110.74 o 
  -1  10   6     3938.96     3851.29     88.20 o 
   0  10   6      264.58      276.24     63.72 o 
   1  10   6     2582.00     2448.93    103.46 o 
   2  10   6      685.26      699.88    151.85 o 
   3  10   6      126.18      154.77     48.41 o 
   4  10   6     6699.30     6781.88    187.85 o 
   5  10   6     1706.92     1937.36    224.13 o 
   6  10   6     2709.00     2764.73    211.46 o 
  -8  11   6      258.06      253.15    112.94 o 
  -7  11   6      511.42      582.53    199.09 o 
  -6  11   6      349.68      308.74     83.78 o 
  -5  11   6     1789.01     1894.82    144.88 o 
  -4  11   6     3392.46     3467.22    112.79 o 
  -3  11   6     1746.18     1668.07     95.58 o 
  -2  11   6    13274.62    13477.16    523.75 o 
  -1  11   6     1620.40     1571.38     71.11 o 
   0  11   6     4113.58     4047.27    213.42 o 
   1  11   6       96.65      117.00     42.81 o 
   2  11   6      251.36      326.07     74.95 o 
   3  11   6      111.28      116.81     52.40 o 
   4  11   6       35.46       59.64     49.93 o 
   5  11   6     3146.85     2994.47    167.99 o 
   6  11   6       83.68      142.60     61.85 o 
  -8  12   6      307.37      254.18    111.40 o 
  -7  12   6     6081.60     6072.01    288.22 o 
  -6  12   6      521.63      502.33    169.58 o 
  -5  12   6     3393.11     3476.23    178.26 o 
  -4  12   6     8544.40     8580.35    248.86 o 
  -3  12   6     1562.41     1522.89    144.33 o 
  -2  12   6     2619.73     2585.81    109.58 o 
  -1  12   6      574.33      562.77     98.79 o 
   0  12   6     1146.71     1216.04     90.93 o 
   1  12   6      159.99      173.21     52.69 o 
   2  12   6     4135.50     4284.92    204.60 o 
   3  12   6     3824.41     4072.17    195.58 o 
   4  12   6     5443.52     5589.18    168.06 o 
   5  12   6     2929.75     3053.24    169.57 o 
   6  12   6     2412.60     2515.78    202.77 o 
  -7  13   6     1859.56     2032.70    209.57 o 
  -6  13   6      838.40      757.16    208.49 o 
  -5  13   6     1160.50     1050.69    121.36 o 
  -4  13   6     2162.92     2065.55    234.34 o 
  -3  13   6       28.71       59.24     30.30 o 
  -2  13   6      675.63      600.34    150.80 o 
  -1  13   6     5517.67     5428.49    308.95 o 
   0  13   6      747.54      900.87    159.20 o 
   1  13   6     2651.20     2816.44    205.23 o 
   2  13   6      793.37      798.83    215.41 o 
   3  13   6     2508.53     2506.41    196.39 o 
   4  13   6      532.36      479.11    205.38 o 
   5  13   6     1177.78      979.02    311.85 o 
  -7  14   6      204.27      347.12    134.98 o 
  -6  14   6     1559.74     1605.77    439.33 o 
  -5  14   6     2817.03     3053.97    997.33 o 
  -4  14   6     2308.74     2186.86    224.31 o 
  -3  14   6     1021.82      946.31    178.13 o 
  -2  14   6      457.36      408.06    110.30 o 
  -1  14   6     2772.56     2687.61    134.29 o 
   0  14   6     3500.89     3319.90    206.92 o 
   1  14   6     2043.50     2211.88    312.69 o 
   2  14   6      820.39      918.11    206.51 o 
   3  14   6     2167.78     2264.48    363.51 o 
   4  14   6      432.40      474.59    178.75 o 
  -6  15   6       78.60       80.29    109.52 o 
  -5  15   6     1067.96      953.55    350.01 o 
  -4  15   6      615.32      467.30    170.24 o 
  -3  15   6     2849.91     2982.64    219.35 o 
  -2  15   6     2207.92     2145.38    137.42 o 
  -1  15   6     1133.86     1101.59    225.07 o 
   0  15   6     5846.41     5923.91    273.08 o 
   1  15   6     3354.03     3239.96    213.20 o 
   2  15   6     3681.38     4163.80    312.12 o 
   3  15   6      430.48      469.28    171.92 o 
   4  15   6     1169.30     1020.86    259.54 o 
  -5  16   6      989.71     1051.90    393.04 o 
  -4  16   6      674.94      626.38    269.84 o 
  -3  16   6     1293.76     1371.18    601.03 o 
  -2  16   6      224.21      230.51     69.47 o 
  -1  16   6     4949.40     5154.57    242.04 o 
   0  16   6      722.30      628.40    270.11 o 
   1  16   6     4015.94     4152.08    183.98 o 
   2  16   6     1049.91      994.37    330.45 o 
   3  16   6      925.67      836.72    236.94 o 
  -3  17   6      206.17      347.87    153.05 o 
  -2  17   6      596.66      510.16    136.14 o 
  -1  17   6      548.44      495.52    225.54 o 
   0  17   6     2089.36     2008.65    313.08 o 
   1  17   6     4293.89     4344.26    198.05 o 
  -3 -14   7     4631.90     4374.96    187.42 o 
  -2 -14   7      934.02      943.77    287.91 o 
  -1 -14   7     1376.29     1177.48    114.66 o 
   0 -14   7     1766.50     1884.02    150.79 o 
   1 -14   7     2374.17     2300.51    178.89 o 
   2 -14   7     1412.49     1307.82    463.16 o 
   3 -14   7       18.13       58.71     68.75 o 
   4 -14   7      395.41      272.60    259.43 o 
  -7 -13   7     1443.08     1521.59    177.39 o 
  -6 -13   7     1430.89     1500.26    135.86 o 
  -5 -13   7     3843.91     3818.47    252.41 o 
  -4 -13   7       42.69       91.96     66.24 o 
  -3 -13   7     2679.81     2495.59    154.81 o 
  -2 -13   7     4960.80     4917.04    279.25 o 
  -1 -13   7     1067.26     1250.99    299.07 o 
   0 -13   7      707.50      765.37    318.39 o 
   1 -13   7      139.42      142.64     88.44 o 
   2 -13   7     1198.57      947.78    469.44 o 
   3 -13   7     1598.33     1347.84    563.40 o 
   4 -13   7      455.73      389.02    200.85 o 
  -8 -12   7     1351.44     1210.72    475.71 o 
  -7 -12   7      230.81      121.06     59.46 o 
  -6 -12   7        3.73       38.39     53.94 o 
  -5 -12   7      287.32      238.73     99.11 o 
  -4 -12   7      142.03      196.33    121.31 o 
  -3 -12   7      804.08      729.12    238.98 o 
  -2 -12   7     2863.58     2851.74    224.43 o 
  -1 -12   7     2302.14     2390.46    167.10 o 
   0 -12   7    14352.94    14429.96    709.80 o 
   1 -12   7     3586.03     3641.83    216.78 o 
   2 -12   7     4124.48     4353.64    302.46 o 
   3 -12   7      645.49      671.91    532.41 o 
   4 -12   7     1168.70      866.11    355.40 o 
   5 -12   7      832.93      554.37    457.39 o 
  -8 -11   7     1739.66     1649.17    626.12 o 
  -7 -11   7      418.78      429.92    280.51 o 
  -6 -11   7     4216.70     4388.89    329.68 o 
  -5 -11   7     5785.54     6013.85    248.27 o 
  -4 -11   7     1787.06     1868.46    183.16 o 
  -3 -11   7     1370.37     1289.13    103.12 o 
  -2 -11   7     1110.28     1101.18     88.39 o 
  -1 -11   7      672.22      771.15    351.01 o 
   0 -11   7     2298.81     2201.66    186.17 o 
   1 -11   7     1647.40     1574.66    149.16 o 
   2 -11   7      492.17      589.87    308.86 o 
   3 -11   7      375.07      345.37    277.50 o 
   4 -11   7     1742.55     1773.37    552.36 o 
   5 -11   7      636.61      587.61    357.28 o 
   6 -11   7     2061.83     1632.74    745.55 o 
  -9 -10   7      442.40      433.56    322.53 o 
  -8 -10   7     1886.98     1942.35    185.67 o 
  -7 -10   7     6207.43     6532.84    267.84 o 
  -6 -10   7     2636.53     2816.24    182.03 o 
  -5 -10   7      788.58      869.75    317.64 o 
  -4 -10   7     3902.45     3776.82    206.99 o 
  -3 -10   7     3078.80     2895.40    240.99 o 
  -2 -10   7     1914.92     2022.14    119.30 o 
  -1 -10   7     4175.22     4212.13    341.48 o 
   0 -10   7     5705.41     6085.99    389.27 o 
   1 -10   7     1876.55     1903.09    154.30 o 
   2 -10   7     2889.40     3249.55    208.37 o 
   3 -10   7      111.18      128.71    149.29 o 
   4 -10   7     1385.92     1636.75    515.73 o 
   5 -10   7      776.66      676.30    259.31 o 
   6 -10   7      300.31      294.56    148.78 o 
  -9  -9   7      400.82      421.89    313.75 o 
  -8  -9   7      759.47      657.61    380.49 o 
  -7  -9   7     1449.44     1467.77    491.39 o 
  -6  -9   7     2127.82     2276.43    171.49 o 
  -5  -9   7     7403.42     7255.81    285.65 o 
  -4  -9   7     6440.71     6625.05    338.84 o 
  -3  -9   7      348.38      272.73    138.25 o 
  -2  -9   7      988.38     1088.16    290.67 o 
  -1  -9   7     2101.71     2184.60    301.33 o 
   0  -9   7     4061.36     4299.82    337.21 o 
   1  -9   7    12425.98    12835.86    614.71 o 
   2  -9   7     4974.61     5168.82    347.62 o 
   3  -9   7     1865.39     1831.58    173.75 o 
   4  -9   7     2247.59     2474.64    223.55 o 
   5  -9   7     4388.58     4376.09    285.78 o 
   6  -9   7     1488.18     1406.18    594.39 o 
  -9  -8   7     2232.49     2172.55    210.38 o 
  -8  -8   7     4549.56     4632.39    257.80 o 
  -7  -8   7      225.63      272.60    133.73 o 
  -6  -8   7     4991.75     5046.38    244.75 o 
  -5  -8   7      434.75      550.48    228.32 o 
  -4  -8   7     2187.57     2002.69    237.10 o 
  -3  -8   7     7137.89     7369.22    258.18 o 
  -2  -8   7     7058.05     7274.38    307.48 o 
  -1  -8   7    11100.46    11502.07    393.04 o 
   0  -8   7     4597.44     4806.14    309.61 o 
   1  -8   7     3805.37     3739.31    340.10 o 
   2  -8   7     7135.50     7497.81    413.23 o 
   3  -8   7     1797.11     1994.16    676.81 o 
   4  -8   7     1855.32     1774.00    191.81 o 
   5  -8   7     2106.75     1895.81    442.84 o 
   6  -8   7      602.53      620.98    316.01 o 
   7  -8   7      131.80      197.84    152.55 o 
 -10  -7   7      568.36      587.61    230.45 o 
  -9  -7   7     3496.47     3713.59    260.69 o 
  -8  -7   7     1482.36     1559.60    521.00 o 
  -7  -7   7      586.23      586.48    258.05 o 
  -6  -7   7     2982.91     3147.31    284.65 o 
  -5  -7   7     1761.27     1857.30    241.99 o 
  -4  -7   7    14601.16    14838.93    420.13 o 
  -3  -7   7     5093.43     5350.72    321.03 o 
  -2  -7   7     1633.70     1556.72    119.93 o 
  -1  -7   7     1814.93     1923.41    139.88 o 
   0  -7   7     3749.83     3991.59    254.41 o 
   1  -7   7     5143.23     5011.15    295.78 o 
   2  -7   7     1104.95     1155.52    343.39 o 
   3  -7   7     3233.14     3183.94    306.10 o 
   4  -7   7     3869.40     4085.05    258.80 o 
   5  -7   7     5919.19     5990.14    368.95 o 
   6  -7   7     1471.54     1526.98    689.10 o 
   7  -7   7      370.20      315.01    198.96 o 
 -10  -6   7     1814.46     1936.96    216.40 o 
  -9  -6   7      871.35      973.37    381.62 o 
  -8  -6   7      411.63      535.17    222.80 o 
  -7  -6   7     5031.03     4988.67    268.46 o 
  -6  -6   7      370.94      368.82    208.25 o 
  -5  -6   7     3090.79     3224.08    225.94 o 
  -4  -6   7    10207.67     9998.92    324.54 o 
  -3  -6   7     8376.24     9031.44    321.66 o 
  -2  -6   7     7861.34     7324.23    189.78 o 
  -1  -6   7     6474.92     6438.62    169.10 o 
   0  -6   7     7229.21     7173.04    208.66 o 
   1  -6   7     1045.58     1147.97    124.51 o 
   2  -6   7     1531.88     1699.83    342.66 o 
   3  -6   7     4742.84     4914.31    359.98 o 
   4  -6   7     1201.32     1306.12    335.66 o 
   5  -6   7      130.17      209.50     82.00 o 
   6  -6   7     1812.31     1893.30    557.50 o 
   7  -6   7      157.28      242.50    166.97 o 
 -10  -5   7     1378.86     1188.14    589.62 o 
  -9  -5   7      104.16       92.71     87.94 o 
  -8  -5   7     1504.97     1633.62    184.29 o 
  -7  -5   7      394.50      475.83    176.63 o 
  -6  -5   7     3865.91     3732.78    242.37 o 
  -5  -5   7     3148.12     3339.12    237.73 o 
  -4  -5   7    11369.29    11341.11    504.56 o 
  -3  -5   7     2317.75     2226.52    124.50 o 
  -2  -5   7     4519.84     4715.48    208.20 o 
  -1  -5   7     6163.64     6435.70    207.73 o 
   0  -5   7     2334.93     2707.76    153.06 o 
   1  -5   7     2038.16     1823.01    109.99 o 
   2  -5   7     2646.01     2609.84    160.89 o 
   3  -5   7     1358.00     1401.75    393.93 o 
   4  -5   7     4456.71     4703.06    234.44 o 
   5  -5   7     5592.30     5636.01    308.46 o 
   6  -5   7      980.50     1032.78    285.01 o 
   7  -5   7     1084.80     1063.44    532.66 o 
 -10  -4   7      252.41      272.23    182.41 o 
  -9  -4   7     2658.28     3057.98    245.76 o 
  -8  -4   7     3145.97     3377.38    228.95 o 
  -7  -4   7      235.58      159.20     81.29 o 
  -6  -4   7     4360.98     4428.53    272.60 o 
  -5  -4   7     2245.39     2516.04    204.99 o 
  -4  -4   7     3308.44     3567.69    223.30 o 
  -3  -4   7     4127.67     4329.39    191.98 o 
  -2  -4   7      328.77      285.46     89.15 o 
  -1  -4   7     3867.98     3764.20    178.77 o 
   0  -4   7     5528.05     5554.27    252.81 o 
   1  -4   7     4683.43     4641.30    228.55 o 
   2  -4   7     3207.09     3308.47    182.42 o 
   3  -4   7     2926.10     2648.31    218.85 o 
   4  -4   7     1742.28     1650.17    169.61 o 
   5  -4   7     7180.26     7371.56    317.11 o 
   6  -4   7     4813.73     4846.01    239.85 o 
   7  -4   7     2740.83     2498.94    553.12 o 
 -10  -3   7      613.16      513.97    192.19 o 
  -9  -3   7       43.42       22.46     83.17 o 
  -8  -3   7     4505.31     4754.33    463.04 o 
  -7  -3   7      210.16      345.62    167.98 o 
  -6  -3   7     1050.47     1051.53    227.07 o 
  -5  -3   7     2075.56     2112.23     89.75 o 
  -4  -3   7    13070.80    12537.55    252.32 o 
  -3  -3   7    11554.39    12365.71    463.35 o 
  -2  -3   7    10160.62    10140.17    419.70 o 
  -1  -3   7     5551.76     5585.80    174.48 o 
   0  -3   7    15805.30    16048.27    336.10 o 
   1  -3   7    18738.91    18405.69    449.11 o 
   2  -3   7     8029.37     7621.56    273.17 o 
   3  -3   7     4497.51     4516.79    226.15 o 
   4  -3   7     6440.28     6973.65    294.97 o 
   5  -3   7     4180.68     4058.81    246.96 o 
   6  -3   7      646.32      675.83    193.64 o 
   7  -3   7      246.72      271.40     87.00 o 
   8  -3   7      491.12      429.22    141.24 o 
 -10  -2   7      963.12      938.37    332.07 o 
  -9  -2   7      332.34      404.70    162.46 o 
  -8  -2   7     4399.02     4412.08    273.73 o 
  -7  -2   7     7347.79     7260.27    221.64 o 
  -6  -2   7     1354.62     1284.39     43.67 o 
  -5  -2   7     2776.21     2634.83    121.22 o 
  -4  -2   7     2089.67     2046.38     88.84 o 
  -3  -2   7     1299.87     1223.38     69.53 o 
  -2  -2   7     1446.86     1372.21     90.07 o 
  -1  -2   7     5531.28     5539.21    180.09 o 
   0  -2   7    27437.51    26500.72    439.19 o 
   1  -2   7    17062.90    17714.66    385.74 o 
   2  -2   7    11972.04    12064.98    364.69 o 
   3  -2   7      310.85      408.53    137.53 o 
   4  -2   7     2781.61     2664.24    248.42 o 
   5  -2   7     4023.82     3926.20    296.71 o 
   6  -2   7     1906.54     1875.67    396.31 o 
   7  -2   7      383.41      360.89    129.89 o 
   8  -2   7     1934.98     1784.55    340.23 o 
 -10  -1   7       49.70       31.11     85.81 o 
  -9  -1   7     1752.98     2095.28    218.66 o 
  -8  -1   7       81.39       57.70     32.62 o 
  -7  -1   7      589.89      596.22     90.99 o 
  -6  -1   7     1277.90     1247.44     62.23 o 
  -5  -1   7     5826.01     5703.33    166.98 o 
  -4  -1   7     2359.52     2403.84    102.39 o 
  -3  -1   7    14223.70    14094.66    246.83 o 
  -2  -1   7     3477.80     3439.45    105.80 o 
  -1  -1   7     2591.09     2635.93    127.40 o 
   0  -1   7     2602.43     2498.08    171.37 o 
   1  -1   7     3514.76     3116.17    345.43 o 
   2  -1   7     6127.29     6364.65    238.20 o 
   3  -1   7     5776.18     6162.85    208.13 o 
   4  -1   7     2434.14     2373.70    239.18 o 
   5  -1   7      509.60      581.65    160.00 o 
   6  -1   7      829.22     1004.39    292.54 o 
   7  -1   7     1659.05     1824.01    327.47 o 
 -10   0   7     2780.21     2936.30    249.77 o 
  -9   0   7       34.76       26.84     28.20 o 
  -8   0   7     6331.13     6408.81    247.71 o 
  -7   0   7      127.80      133.36     38.69 o 
  -6   0   7      518.88      524.43    117.69 o 
  -5   0   7     2351.45     2347.96     92.42 o 
  -4   0   7        1.07       14.68     17.33 o 
  -3   0   7     8245.68     8210.14    183.12 o 
  -2   0   7     1130.65     1002.62     80.40 o 
  -1   0   7      206.77      155.77     39.13 o 
   0   0   7    22378.08    21848.16    672.79 o 
   1   0   7    21649.09    22768.38    474.14 o 
   2   0   7       31.47       46.23     34.83 o 
   3   0   7     6908.69     6689.48    216.24 o 
   4   0   7     4409.93     4478.45    225.63 o 
   5   0   7     1115.07     1149.42    293.24 o 
   6   0   7      382.56      467.95    120.00 o 
   7   0   7      483.57      475.23    165.18 o 
   8   0   7      406.25      441.67    138.47 o 
 -10   1   7       72.29       75.14    113.03 o 
  -9   1   7     1888.03     1868.48    159.70 o 
  -8   1   7       54.61       29.37     62.15 o 
  -7   1   7      387.67      480.12    141.93 o 
  -6   1   7     1460.35     1410.57     73.45 o 
  -5   1   7     5980.59     5738.33    171.07 o 
  -4   1   7     3204.12     3224.17    133.67 o 
  -3   1   7    12547.15    12365.42    214.82 o 
  -2   1   7     3343.08     3227.39    113.87 o 
  -1   1   7     2491.21     2416.31     72.99 o 
   0   1   7     2825.75     3066.92    182.28 o 
   1   1   7     3623.38     3754.81    192.54 o 
   2   1   7     5978.54     6179.80    251.86 o 
   3   1   7     5684.15     5893.87    322.97 o 
   4   1   7     1928.30     1925.96    415.85 o 
   5   1   7      552.70      693.42    238.94 o 
   6   1   7      596.54      714.99    193.36 o 
   7   1   7     1792.70     1653.44    393.46 o 
   8   1   7      240.80      117.38     79.91 o 
 -10   2   7     1130.01     1046.63    416.75 o 
  -9   2   7      409.08      441.56    119.80 o 
  -8   2   7     4342.55     4355.21    232.97 o 
  -7   2   7     8081.93     8723.36    345.49 o 
  -6   2   7     1287.27     1257.60     96.69 o 
  -5   2   7     3480.03     3372.40    114.13 o 
  -4   2   7     2006.72     1947.25     97.65 o 
  -3   2   7     1523.78     1392.24     77.32 o 
  -2   2   7     1705.49     1652.70     71.25 o 
  -1   2   7     6366.61     6377.40    157.99 o 
   0   2   7    25855.93    25059.29    986.23 o 
   1   2   7    16292.73    16565.30    447.80 o 
   2   2   7    12224.32    12697.17    326.90 o 
   3   2   7      317.96      387.15    118.52 o 
   4   2   7     3093.33     3048.78    176.57 o 
   5   2   7     4388.36     4208.29    189.25 o 
   6   2   7     1542.94     1610.12    271.38 o 
   7   2   7      436.55      532.09    174.15 o 
   8   2   7     1887.31     1717.83    336.11 o 
 -10   3   7      587.02      589.09    153.69 o 
  -9   3   7       95.30      137.07     73.76 o 
  -8   3   7     4880.98     5134.13    233.46 o 
  -7   3   7      291.35      381.37    122.49 o 
  -6   3   7     1344.99     1348.24    260.52 o 
  -5   3   7     2406.89     2446.04     84.98 o 
  -4   3   7    14049.61    13563.96    226.59 o 
  -3   3   7    11494.98    11923.84    208.23 o 
  -2   3   7    10458.01    10595.06    171.50 o 
  -1   3   7     5094.21     5007.11    137.36 o 
   0   3   7    15059.99    14302.33    786.64 o 
   1   3   7    17288.45    16626.41    375.59 o 
   2   3   7     9293.12     9168.06    266.11 o 
   3   3   7     4315.65     4311.19    215.74 o 
   4   3   7     6667.40     6661.84    315.15 o 
   5   3   7     4196.95     3927.01    381.70 o 
   6   3   7      673.37      852.50    231.20 o 
   7   3   7      471.79      494.20    179.08 o 
   8   3   7      280.61      308.49     95.11 o 
 -10   4   7      230.18      304.30     94.57 o 
  -9   4   7     2366.74     2640.81    220.77 o 
  -8   4   7     2350.10     2190.67    367.19 o 
  -7   4   7      182.84      128.21     74.02 o 
  -6   4   7     4151.60     4261.88    209.15 o 
  -5   4   7     1910.73     1900.73    150.11 o 
  -4   4   7     4492.95     4493.98    138.22 o 
  -3   4   7     4580.02     4725.38    180.44 o 
  -2   4   7      425.30      420.55     82.43 o 
  -1   4   7     4435.92     4344.47    173.39 o 
   0   4   7     6545.15     6229.58    302.12 o 
   1   4   7     5746.08     5500.21    259.79 o 
   2   4   7     2856.04     2859.26    165.73 o 
   3   4   7     2932.13     2841.37    352.56 o 
   4   4   7     1714.95     1764.76    340.38 o 
   5   4   7     7234.65     7160.01    321.10 o 
   6   4   7     4836.31     4824.98    233.73 o 
   7   4   7     2965.04     2967.45    230.93 o 
 -10   5   7     1244.13     1066.68    287.36 o 
  -9   5   7       75.70       88.48     47.44 o 
  -8   5   7     1590.93     1750.43    348.70 o 
  -7   5   7      479.58      555.73    131.84 o 
  -6   5   7     3875.94     3903.95    153.37 o 
  -5   5   7     3202.31     2994.86    153.77 o 
  -4   5   7    10652.53    10421.76    166.68 o 
  -3   5   7     2455.98     2266.75     93.86 o 
  -2   5   7     4363.75     4656.60    175.45 o 
  -1   5   7     5405.40     5503.04    200.54 o 
   0   5   7     2993.18     3012.29    363.31 o 
   1   5   7     2060.36     1894.44    137.00 o 
   2   5   7     2910.86     2900.47    191.20 o 
   3   5   7     1205.44     1249.91    237.04 o 
   4   5   7     4555.06     4586.99    243.81 o 
   5   5   7     5187.40     5235.61    250.50 o 
   6   5   7      867.17      841.45    194.51 o 
   7   5   7      948.69     1003.22    217.81 o 
 -10   6   7     2293.66     2097.06    279.32 o 
  -9   6   7     1209.34     1165.41    307.99 o 
  -8   6   7      319.89      331.55    119.69 o 
  -7   6   7     5219.92     5181.30    181.54 o 
  -6   6   7      150.21      186.79     79.22 o 
  -5   6   7     2877.79     2767.68    169.76 o 
  -4   6   7     9169.83     8974.15    125.06 o 
  -3   6   7     8867.95     8945.88    215.66 o 
  -2   6   7     7508.13     7213.59    211.85 o 
  -1   6   7     7172.87     7145.04    416.12 o 
   0   6   7     7634.23     7469.97    267.72 o 
   1   6   7     1031.54     1114.71    110.39 o 
   2   6   7     1777.82     1763.73    203.36 o 
   3   6   7     4488.28     4604.96    204.10 o 
   4   6   7      875.22      957.53    244.58 o 
   5   6   7      226.16      295.54     99.07 o 
   6   6   7     2106.32     2110.68    191.68 o 
   7   6   7      190.08      158.65     67.24 o 
 -10   7   7      561.17      578.24    228.66 o 
  -9   7   7     3831.14     4116.03    228.32 o 
  -8   7   7     1797.80     1990.72    173.06 o 
  -7   7   7      703.09      777.79    164.86 o 
  -6   7   7     3197.73     3430.53    219.05 o 
  -5   7   7     1398.44     1505.78    171.85 o 
  -4   7   7    13862.93    13823.40    186.12 o 
  -3   7   7     4570.81     4501.12    132.00 o 
  -2   7   7     1449.16     1315.74    109.41 o 
  -1   7   7     1917.11     2112.96    182.47 o 
   0   7   7     2911.78     3153.91    140.15 o 
   1   7   7     6028.24     5993.63    174.02 o 
   2   7   7     1231.33     1434.16    237.84 o 
   3   7   7     3013.39     3148.56    264.67 o 
   4   7   7     4128.15     3933.12    275.84 o 
   5   7   7     5861.53     5933.14    319.28 o 
   6   7   7     1252.85     1268.41    241.68 o 
   7   7   7      325.30      352.81    114.97 o 
  -9   8   7     2376.73     2270.85    180.65 o 
  -8   8   7     4688.55     4712.15    224.25 o 
  -7   8   7      409.28      446.74    152.46 o 
  -6   8   7     4842.31     4801.05    184.86 o 
  -5   8   7      398.16      574.82    129.17 o 
  -4   8   7     2054.96     2013.06     65.79 o 
  -3   8   7     6831.56     6754.23    170.61 o 
  -2   8   7     6340.95     6319.80    156.56 o 
  -1   8   7    11609.99    11860.30    216.93 o 
   0   8   7     3739.02     3761.52    149.86 o 
   1   8   7     3711.19     3607.60    140.34 o 
   2   8   7     7113.28     7230.68    231.26 o 
   3   8   7     2062.40     2205.47    288.06 o 
   4   8   7     1162.83     1172.15    258.34 o 
   5   8   7     1951.96     1833.59    247.22 o 
   6   8   7      594.40      641.78    159.87 o 
   7   8   7       84.71       80.91     88.57 o 
  -9   9   7      611.61      664.97    239.75 o 
  -8   9   7      592.43      608.18    161.23 o 
  -7   9   7     1535.88     1593.31    255.40 o 
  -6   9   7     1707.46     1679.71    284.09 o 
  -5   9   7     7150.43     7081.01    219.65 o 
  -4   9   7     6467.53     6305.31    157.10 o 
  -3   9   7      359.78      357.47     60.89 o 
  -2   9   7      992.11     1092.21    140.33 o 
  -1   9   7     2564.92     2696.61    135.29 o 
   0   9   7     4395.27     4349.82    152.94 o 
   1   9   7    11928.06    11953.66    331.49 o 
   2   9   7     5162.91     5331.23    185.98 o 
   3   9   7     2350.73     2303.12    162.87 o 
   4   9   7     2293.62     2448.70    171.95 o 
   5   9   7     4264.93     4323.20    245.66 o 
   6   9   7     1481.95     1282.68    338.21 o 
  -9  10   7      455.07      430.52    178.59 o 
  -8  10   7     1917.72     1865.33    194.56 o 
  -7  10   7     5941.03     5983.59    190.66 o 
  -6  10   7     2613.60     2502.69    373.88 o 
  -5  10   7      533.18      676.79    192.08 o 
  -4  10   7     3800.24     3769.46    135.42 o 
  -3  10   7     3294.89     3190.17    131.53 o 
  -2  10   7     1944.16     1928.41    179.26 o 
  -1  10   7     3867.74     3857.75    159.87 o 
   0  10   7     5707.65     5802.81    193.64 o 
   1  10   7     1849.92     1994.53    140.88 o 
   2  10   7     2837.97     3118.88    187.31 o 
   3  10   7       77.10       77.40     43.48 o 
   4  10   7     1722.82     1721.24    141.08 o 
   5  10   7      618.89      647.24    161.89 o 
   6  10   7      235.56      160.28     64.30 o 
  -8  11   7     1682.13     1817.03    384.10 o 
  -7  11   7      434.76      429.29    149.69 o 
  -6  11   7     4916.55     4924.61    297.54 o 
  -5  11   7     5248.35     5137.14    266.07 o 
  -4  11   7     1791.54     1740.06     82.71 o 
  -3  11   7     1390.51     1487.22    103.02 o 
  -2  11   7     1430.78     1405.00    257.64 o 
  -1  11   7      465.87      541.54    101.94 o 
   0  11   7     2484.59     2534.97    122.47 o 
   1  11   7     1538.97     1664.02    118.55 o 
   2  11   7      454.57      481.52    109.21 o 
   3  11   7      464.85      592.73    128.97 o 
   4  11   7     1919.07     1814.68    175.07 o 
   5  11   7      424.78      405.13    107.18 o 
   6  11   7     2212.15     2195.57    151.34 o 
  -8  12   7     1017.71     1081.94    228.47 o 
  -7  12   7      166.26      137.92     80.81 o 
  -6  12   7       32.60       69.82     65.22 o 
  -5  12   7      296.30      270.64    102.54 o 
  -4  12   7      113.01      120.45     49.38 o 
  -3  12   7      742.37      637.62    124.59 o 
  -2  12   7     2901.58     2809.00    174.39 o 
  -1  12   7     1955.94     2157.98    105.86 o 
   0  12   7    14619.06    15152.00    415.55 o 
   1  12   7     3825.23     4030.51    202.42 o 
   2  12   7     4017.48     4064.91    157.09 o 
   3  12   7      534.66      633.70    114.24 o 
   4  12   7     1207.13      984.20    207.69 o 
   5  12   7      652.07      529.83    195.19 o 
  -7  13   7     1126.80     1140.44    146.75 o 
  -6  13   7     1225.69     1129.96    282.46 o 
  -5  13   7     4174.35     3924.60    147.87 o 
  -4  13   7       50.31       83.15     46.60 o 
  -3  13   7     2324.08     2140.17    123.99 o 
  -2  13   7     5292.46     5346.19    281.70 o 
  -1  13   7     1148.13     1309.37    223.77 o 
   0  13   7      632.82      895.52    190.44 o 
   1  13   7      206.15      166.99     83.31 o 
   2  13   7     1250.24     1143.95    341.49 o 
   3  13   7     1650.43     1719.15    284.00 o 
   4  13   7      583.82      578.77    203.68 o 
  -7  14   7     1370.05     1241.84    692.49 o 
  -6  14   7     2203.22     1969.07    476.09 o 
  -5  14   7     3677.20     3702.17    434.56 o 
  -4  14   7     6658.13     7077.30    336.08 o 
  -3  14   7     4907.12     4931.14    157.02 o 
  -2  14   7     1157.84     1170.58    215.66 o 
  -1  14   7     1669.77     1628.87    315.52 o 
   0  14   7     1304.15     1382.00    276.86 o 
   1  14   7     2325.13     2364.57    180.93 o 
   2  14   7     1624.37     1629.10    339.64 o 
   3  14   7       22.99       84.55     56.45 o 
   4  14   7      502.05      572.50    177.38 o 
  -6  15   7      201.45      322.78    190.56 o 
  -5  15   7      794.97      937.99    442.84 o 
  -4  15   7     1863.45     2167.16    519.11 o 
  -3  15   7     4311.57     4254.28    289.16 o 
  -2  15   7     5219.87     5311.78    238.48 o 
  -1  15   7      516.74      532.04    178.80 o 
   0  15   7      308.30      299.17     99.11 o 
   1  15   7      115.16      136.14     71.38 o 
   2  15   7      757.35      695.80    175.45 o 
   3  15   7     2836.99     2952.09    327.06 o 
  -4  16   7      117.39      155.81     79.66 o 
  -3  16   7     1401.42     1617.56    385.26 o 
  -2  16   7      165.83      136.75     73.27 o 
  -1  16   7      789.38      696.12    209.54 o 
   0  16   7       54.77       52.39     42.52 o 
   1  16   7      140.86      123.91     68.95 o 
   2  16   7      560.31      507.26    192.39 o 
  -3  17   7      869.04      980.52    376.60 o 
  -2  17   7      143.98      150.42    110.65 o 
  -1  17   7     1968.88     1414.40    385.43 o 
   0  17   7      795.99      692.86    196.98 o 
  -3 -14   8     1034.68     1080.76    152.17 o 
  -2 -14   8     4517.05     4573.68    381.62 o 
  -1 -14   8     3581.58     3821.23    196.71 o 
   0 -14   8     6397.40     6596.70    301.46 o 
   1 -14   8      667.83      493.65    252.53 o 
   2 -14   8     2503.94     2581.90    257.30 o 
   3 -14   8      119.64       79.03     80.16 o 
  -7 -13   8      468.66      396.42    348.50 o 
  -6 -13   8     3429.34     3591.15    205.36 o 
  -5 -13   8      136.95      211.51    109.64 o 
  -4 -13   8      987.74     1138.59    102.49 o 
  -3 -13   8      998.93      882.62    242.51 o 
  -2 -13   8      264.21      184.54    126.71 o 
  -1 -13   8      112.72      149.79    131.85 o 
   0 -13   8     2511.78     2424.33    257.93 o 
   1 -13   8     1462.40     1572.65    170.74 o 
   2 -13   8     3962.44     3990.71    238.73 o 
   3 -13   8      141.25      120.81     95.84 o 
   4 -13   8       14.24       47.29     59.09 o 
  -8 -12   8      198.96      280.38    194.32 o 
  -7 -12   8      167.73       91.08     62.73 o 
  -6 -12   8     2354.46     2569.10    179.90 o 
  -5 -12   8     2480.07     2672.22    164.21 o 
  -4 -12   8     3860.62     3934.51    209.13 o 
  -3 -12   8     3077.16     3228.10    173.75 o 
  -2 -12   8     4633.45     4792.46    233.46 o 
  -1 -12   8      663.31      662.50    266.83 o 
   0 -12   8      456.90      526.77    206.74 o 
   1 -12   8     1910.73     1856.42    325.54 o 
   2 -12   8     3113.50     2987.36    493.65 o 
   3 -12   8      474.76      468.43    244.00 o 
   4 -12   8     2568.89     2329.24    751.20 o 
  -8 -11   8       35.57       59.34     59.34 o 
  -7 -11   8     1253.19     1284.36    554.99 o 
  -6 -11   8      357.56      302.34    233.46 o 
  -5 -11   8     3004.34     3181.18    198.46 o 
  -4 -11   8      726.53      736.27    339.72 o 
  -3 -11   8      434.08      493.40    214.14 o 
  -2 -11   8      595.47      730.75    340.10 o 
  -1 -11   8     4174.88     4155.80    272.98 o 
   0 -11   8      824.73     1010.38    349.38 o 
   1 -11   8     3626.45     3774.43    226.44 o 
   2 -11   8      517.10      615.34    313.12 o 
   3 -11   8     4776.18     5144.10    277.50 o 
   4 -11   8     2392.95     2490.32    228.95 o 
   5 -11   8      734.35      503.31    366.82 o 
  -9 -10   8     1494.78     1168.32    634.15 o 
  -8 -10   8      645.53      661.00    284.90 o 
  -7 -10   8       48.26       56.33     72.01 o 
  -6 -10   8     3760.00     3887.71    319.52 o 
  -5 -10   8     2714.09     2772.08    170.61 o 
  -4 -10   8     4781.00     5037.47    226.94 o 
  -3 -10   8     5837.75     6112.46    252.16 o 
  -2 -10   8      916.45      758.44    206.13 o 
  -1 -10   8     1605.11     1640.27    511.71 o 
   0 -10   8      930.31     1032.83    282.01 o 
   1 -10   8       93.96       84.30     73.64 o 
   2 -10   8     1011.25      992.69    392.41 o 
   3 -10   8     2400.40     2708.35    237.85 o 
   4 -10   8     2739.72     2880.60    354.52 o 
   5 -10   8     2637.73     2335.64    572.68 o 
  -9  -9   8      267.17      252.16    164.84 o 
  -8  -9   8      238.90      268.34    122.82 o 
  -7  -9   8     1690.42     1886.40    176.76 o 
  -6  -9   8     2267.59     2403.01    192.32 o 
  -5  -9   8     3033.80     2945.71    194.07 o 
  -4  -9   8     2616.41     2763.68    247.14 o 
  -3  -9   8     7924.35     7723.62    442.21 o 
  -2  -9   8     1917.33     1898.57    145.90 o 
  -1  -9   8     1851.30     1795.83    160.83 o 
   0  -9   8     1328.17     1563.62    470.44 o 
   1  -9   8     2970.21     3122.72    202.73 o 
   2  -9   8     1181.13     1299.67    584.73 o 
   3  -9   8     7342.92     7588.76    424.27 o 
   4  -9   8     3959.97     4069.49    281.89 o 
   5  -9   8     1614.28     1554.96    472.07 o 
   6  -9   8      371.29      431.17    263.07 o 
  -9  -8   8      488.03      477.21    271.10 o 
  -8  -8   8     1586.47     1376.57    163.34 o 
  -7  -8   8     1463.32     1557.72    369.08 o 
  -6  -8   8      325.59      423.02    163.84 o 
  -5  -8   8     4877.53     4897.97    251.90 o 
  -4  -8   8      113.98      153.68     77.53 o 
  -3  -8   8     1621.05     1565.37    135.36 o 
  -2  -8   8    10906.58    11597.03    507.07 o 
  -1  -8   8     5304.42     5534.38    310.49 o 
   0  -8   8     2938.76     2958.38    223.80 o 
   1  -8   8    10041.21    10561.44    542.82 o 
   2  -8   8     1051.23     1061.19    483.86 o 
   3  -8   8     2011.34     2043.34    192.94 o 
   4  -8   8     1352.42     1244.97    398.18 o 
   5  -8   8     1385.75     1506.03    575.32 o 
   6  -8   8     2082.06     2231.77    254.79 o 
 -10  -7   8     1367.45     1446.19    434.81 o 
  -9  -7   8     2039.51     1980.61    774.78 o 
  -8  -7   8     6130.67     6356.83    321.53 o 
  -7  -7   8     3416.78     3475.23    226.44 o 
  -6  -7   8     3800.40     3752.98    209.75 o 
  -5  -7   8     1499.49     1732.97    139.50 o 
  -4  -7   8     1731.18     1968.70    156.19 o 
  -3  -7   8     5292.50     5345.20    327.55 o 
  -2  -7   8     5176.40     4914.65    300.71 o 
  -1  -7   8    14980.63    15443.77    319.55 o 
   0  -7   8    12209.31    12720.90    299.39 o 
   1  -7   8     8332.64     8191.25    344.32 o 
   2  -7   8     1447.01     1538.34    163.73 o 
   3  -7   8     3182.91     3280.88    165.57 o 
   4  -7   8     5155.37     5424.35    310.24 o 
   5  -7   8     1427.39     1483.70    428.16 o 
   6  -7   8      837.79      933.10    551.36 o 
 -10  -6   8      412.94      363.81    171.74 o 
  -9  -6   8      184.99      274.24    155.06 o 
  -8  -6   8     2996.07     2858.14    222.17 o 
  -7  -6   8      203.14      294.68    146.15 o 
  -6  -6   8     5056.83     5484.07    409.97 o 
  -5  -6   8     1061.22     1276.84    410.22 o 
  -4  -6   8      595.43      829.10    328.56 o 
  -3  -6   8      504.84      509.76     93.39 o 
  -2  -6   8     3209.86     3173.82    140.72 o 
  -1  -6   8     1162.54     1089.02    149.44 o 
   0  -6   8     3016.59     3062.95    164.78 o 
   1  -6   8     1985.57     1922.77    182.56 o 
   2  -6   8     4387.14     4625.76    211.83 o 
   3  -6   8     2823.47     2902.09    159.05 o 
   4  -6   8     7159.13     6946.59    369.83 o 
   5  -6   8      715.39      578.90    201.45 o 
   6  -6   8      898.56      961.20    465.30 o 
   7  -6   8     3820.94     4026.97    627.00 o 
 -10  -5   8     2878.04     3112.30    922.81 o 
  -9  -5   8       31.94       99.11    101.99 o 
  -8  -5   8     6288.24     6296.37    316.39 o 
  -7  -5   8     2203.35     2181.84    270.22 o 
  -6  -5   8     4505.45     4874.63    295.69 o 
  -5  -5   8     2118.19     1940.34    222.17 o 
  -4  -5   8     2016.80     1961.14    105.81 o 
  -3  -5   8      909.29     1018.73     78.64 o 
  -2  -5   8     1850.66     1948.63     90.68 o 
  -1  -5   8     5657.24     5566.96    181.00 o 
   0  -5   8    11043.85    11180.40    312.12 o 
   1  -5   8    19369.34    19226.25    408.85 o 
   2  -5   8      127.22      163.56     67.94 o 
   3  -5   8      859.31      830.56    244.36 o 
   4  -5   8     1984.32     1711.42    367.55 o 
   5  -5   8     2064.45     2294.95    427.19 o 
   6  -5   8     2005.10     2073.83    224.05 o 
   7  -5   8      719.64      661.00    426.41 o 
 -10  -4   8     1641.08     1589.58    525.39 o 
  -9  -4   8      890.66      972.49    572.68 o 
  -8  -4   8     1948.78     1957.03    380.87 o 
  -7  -4   8     1416.83     1594.60    510.71 o 
  -6  -4   8     2096.77     2109.33    251.40 o 
  -5  -4   8     1145.45     1139.97    368.95 o 
  -4  -4   8     2147.96     2235.34    100.67 o 
  -3  -4   8      704.74      645.89    102.24 o 
  -2  -4   8     9630.56    10005.98    408.15 o 
  -1  -4   8     7620.26     7633.75    206.07 o 
   0  -4   8     4377.40     4432.44    192.89 o 
   1  -4   8     1694.60     1716.40    121.95 o 
   2  -4   8    12138.21    12308.55    319.84 o 
   3  -4   8      150.79      225.15     88.87 o 
   4  -4   8     2847.51     2561.71    220.29 o 
   5  -4   8     1389.97     1255.71    325.70 o 
   6  -4   8     2485.36     2481.80    230.02 o 
   7  -4   8      667.96      591.52    238.46 o 
 -10  -3   8      184.09      109.64     99.48 o 
  -9  -3   8      103.73       60.22     86.18 o 
  -8  -3   8     6928.28     6953.60    341.98 o 
  -7  -3   8     4917.08     5479.93    277.75 o 
  -6  -3   8     2115.14     2075.87     78.59 o 
  -5  -3   8     8163.08     8161.81    170.55 o 
  -4  -3   8     9185.54     8978.27    212.76 o 
  -3  -3   8    18695.55    18515.22    380.30 o 
  -2  -3   8     1832.11     1885.90    117.07 o 
  -1  -3   8     9588.69     9719.26    314.07 o 
   0  -3   8    20384.08    21010.84    436.16 o 
   1  -3   8     4059.24     3767.30    196.50 o 
   2  -3   8     4401.66     4397.29    220.34 o 
   3  -3   8     1603.97     1605.24    212.45 o 
   4  -3   8     4768.22     4488.06    194.38 o 
   5  -3   8      338.06      368.51    124.50 o 
   6  -3   8     1056.56      929.54    343.38 o 
   7  -3   8     2730.63     2458.18    242.43 o 
 -10  -2   8      443.30      655.48    240.87 o 
  -9  -2   8     3182.68     3546.87    808.53 o 
  -8  -2   8      315.83      378.48    231.08 o 
  -7  -2   8     1761.79     1721.93     59.79 o 
  -6  -2   8     8121.20     8328.95    492.14 o 
  -5  -2   8     7734.00     7746.70    181.06 o 
  -4  -2   8    32474.32    31907.41    415.67 o 
  -3  -2   8    10877.81    10968.93    250.39 o 
  -2  -2   8    10910.42    11324.32    268.21 o 
  -1  -2   8     4289.99     4445.41    209.60 o 
   0  -2   8    18190.23    17711.06    381.43 o 
   1  -2   8     1013.48     1010.26    215.70 o 
   2  -2   8      693.08      804.62    281.85 o 
   3  -2   8     3198.22     2926.15    167.50 o 
   4  -2   8     1629.44     1534.24    302.90 o 
   5  -2   8     5659.47     5618.31    346.90 o 
   6  -2   8     1484.36     1326.03    381.91 o 
   7  -2   8      155.33      144.34     87.21 o 
 -10  -1   8      687.30      670.16    295.19 o 
  -9  -1   8     2021.96     2438.76    745.30 o 
  -8  -1   8     1250.78     1163.93     89.82 o 
  -7  -1   8    10476.07    10031.55    357.79 o 
  -6  -1   8     3995.60     4082.99    135.76 o 
  -5  -1   8     4215.36     4094.98    132.08 o 
  -4  -1   8     1720.49     1762.47     62.03 o 
  -3  -1   8     1092.25     1101.16     94.56 o 
  -2  -1   8     4569.48     4727.05    220.13 o 
  -1  -1   8      854.85      950.32    176.25 o 
   0  -1   8      815.20      914.39    230.27 o 
   1  -1   8     5290.75     5160.58    222.67 o 
   2  -1   8     3950.39     3982.42    204.11 o 
   3  -1   8     5281.07     5462.61    276.19 o 
   4  -1   8      406.45      458.38    135.74 o 
   5  -1   8     1698.16     1689.97    405.68 o 
   6  -1   8     1928.13     1980.90    371.18 o 
   7  -1   8     1149.13      961.52    368.79 o 
 -10   0   8     1833.88     2061.15    227.57 o 
  -9   0   8     1332.10     1664.86    647.58 o 
  -8   0   8       22.39       17.95     24.16 o 
  -7   0   8       13.57       35.40     16.22 o 
  -6   0   8      116.48      116.60     36.54 o 
  -5   0   8       94.91      102.83     31.55 o 
  -4   0   8    13525.40    13347.29    241.68 o 
  -3   0   8    10333.89     9887.97    192.42 o 
  -2   0   8        6.83       75.11     98.29 o 
  -1   0   8    13333.94    14210.87    314.04 o 
   0   0   8       34.85       20.23     41.00 o 
   1   0   8     9165.18     8937.00    256.38 o 
   2   0   8     4890.60     4594.68    221.01 o 
   3   0   8     3904.33     4115.99    198.87 o 
   4   0   8     4606.19     4688.66    204.88 o 
   5   0   8    17551.36    17619.08    467.98 o 
   6   0   8        4.94       77.27     47.16 o 
   7   0   8     2188.42     2151.63    228.19 o 
 -10   1   8      619.75      584.85    186.42 o 
  -9   1   8     1869.04     2040.32    186.26 o 
  -8   1   8     1012.69     1122.20    243.16 o 
  -7   1   8     9392.28     9448.99    326.85 o 
  -6   1   8     4076.47     4128.94    134.90 o 
  -5   1   8     3731.59     3650.86    128.27 o 
  -4   1   8     1533.30     1568.59     69.83 o 
  -3   1   8      865.54      947.58    121.10 o 
  -2   1   8     5043.73     5400.63    198.70 o 
  -1   1   8      729.27      866.46    243.93 o 
   0   1   8      901.94     1025.65    270.48 o 
   1   1   8     6155.39     5944.94    276.08 o 
   2   1   8     4152.45     3680.29    363.56 o 
   3   1   8     5322.38     4930.32    282.53 o 
   4   1   8      356.74      320.00    110.01 o 
   5   1   8     1615.14     1573.52    318.27 o 
   6   1   8     1766.38     1839.50    389.03 o 
   7   1   8     1040.99     1003.92    239.86 o 
 -10   2   8      378.02      567.79    267.21 o 
  -9   2   8     3381.91     3414.60    158.44 o 
  -8   2   8      297.50      319.45    138.43 o 
  -7   2   8     1916.99     1968.96    152.69 o 
  -6   2   8     7849.47     8257.32    221.53 o 
  -5   2   8     7309.29     7002.39    146.07 o 
  -4   2   8    31813.46    32062.46    573.47 o 
  -3   2   8    12284.92    12369.80    241.31 o 
  -2   2   8    10759.87    11214.50    210.86 o 
  -1   2   8     4175.34     4364.06    214.97 o 
   0   2   8    17547.84    17309.04    377.30 o 
   1   2   8     1090.50     1220.42    291.91 o 
   2   2   8      663.34      809.20    235.30 o 
   3   2   8     2778.81     2690.91    238.51 o 
   4   2   8     1551.06     1566.75    402.74 o 
   5   2   8     5238.42     5257.87    251.15 o 
   6   2   8     1319.96     1168.98    325.40 o 
   7   2   8      164.73      147.00     68.82 o 
 -10   3   8       93.05       14.30     51.05 o 
  -9   3   8      188.06      200.72     74.28 o 
  -8   3   8     6795.19     6650.26    226.25 o 
  -7   3   8     4305.11     4470.83    166.64 o 
  -6   3   8     1571.79     1622.07    129.58 o 
  -5   3   8     8328.20     8397.21    155.81 o 
  -4   3   8     9632.01     9490.34    210.75 o 
  -3   3   8    18362.86    17934.24    302.59 o 
  -2   3   8     1936.02     2008.15    105.21 o 
  -1   3   8     9461.77     9082.30    233.23 o 
   0   3   8    20907.46    20960.93    448.12 o 
   1   3   8     3863.67     3750.78    205.59 o 
   2   3   8     3949.43     3988.40    202.92 o 
   3   3   8     1775.91     1642.69    301.02 o 
   4   3   8     4728.31     4416.94    187.46 o 
   5   3   8      321.00      257.98    104.36 o 
   6   3   8      821.05      890.61    277.79 o 
   7   3   8     2482.46     2661.90    221.91 o 
 -10   4   8     1802.74     1499.91    382.11 o 
  -9   4   8      920.40      862.27    259.01 o 
  -8   4   8     2236.21     2277.19    201.98 o 
  -7   4   8     1168.23     1182.60    251.35 o 
  -6   4   8     2112.42     2020.28    248.16 o 
  -5   4   8     1569.88     1469.90     65.03 o 
  -4   4   8     2578.51     2542.06     93.42 o 
  -3   4   8      761.94      675.91    139.50 o 
  -2   4   8    10359.82    10360.08    197.14 o 
  -1   4   8     8574.79     8454.36    223.67 o 
   0   4   8     5006.96     5279.87    221.48 o 
   1   4   8     2186.03     2088.34    181.61 o 
   2   4   8    11207.18    11184.98    419.13 o 
   3   4   8      195.77      276.06     74.97 o 
   4   4   8     2745.59     2811.66    365.36 o 
   5   4   8     1472.12     1634.12    312.36 o 
   6   4   8     2524.90     2496.89    463.14 o 
   7   4   8      577.72      420.83    171.70 o 
 -10   5   8     2765.86     3021.84    193.74 o 
  -9   5   8       32.10       44.34     60.16 o 
  -8   5   8     6247.64     6357.46    336.77 o 
  -7   5   8     2385.99     2498.84    166.59 o 
  -6   5   8     4867.39     4977.95    221.52 o 
  -5   5   8     2008.18     1872.78    125.34 o 
  -4   5   8     1762.15     1728.46     92.31 o 
  -3   5   8     1046.60     1126.60     74.90 o 
  -2   5   8     1949.85     1827.07     83.91 o 
  -1   5   8     4619.29     4350.50    273.11 o 
   0   5   8     9725.33     9388.02    276.35 o 
   1   5   8    17576.26    16752.40    362.64 o 
   2   5   8      215.69      213.83     62.86 o 
   3   5   8      601.21      653.02    165.59 o 
   4   5   8     2037.70     1809.06    258.99 o 
   5   5   8     1556.50     1718.83    316.71 o 
   6   5   8     1989.42     1991.90    313.50 o 
   7   5   8      633.55      637.15    314.71 o 
 -10   6   8      548.14      533.56    198.39 o 
  -9   6   8      111.15      154.53     73.29 o 
  -8   6   8     2216.65     2388.77    174.23 o 
  -7   6   8      153.32      248.94     70.65 o 
  -6   6   8     4591.58     4766.09    209.41 o 
  -5   6   8     1383.17     1468.85    161.23 o 
  -4   6   8      689.77      704.55     72.24 o 
  -3   6   8      671.16      559.92    128.59 o 
  -2   6   8     2968.04     2666.08    122.12 o 
  -1   6   8     1280.69     1307.80    121.36 o 
   0   6   8     2716.22     2730.20    157.31 o 
   1   6   8     2044.50     2127.56    298.29 o 
   2   6   8     4603.28     4670.91    245.31 o 
   3   6   8     3223.48     3204.02    215.52 o 
   4   6   8     6643.39     6328.04    273.88 o 
   5   6   8      885.88      902.65    187.08 o 
   6   6   8     1168.61     1093.46    212.12 o 
   7   6   8     3951.53     4089.42    251.23 o 
 -10   7   8     1055.77     1209.81    153.95 o 
  -9   7   8     1961.13     2045.75    230.70 o 
  -8   7   8     6284.08     6420.36    203.18 o 
  -7   7   8     4083.24     3961.13    168.69 o 
  -6   7   8     3532.22     3307.03    191.93 o 
  -5   7   8     1573.59     1795.45    146.86 o 
  -4   7   8     1483.84     1591.47     79.71 o 
  -3   7   8     4282.97     4085.60    132.87 o 
  -2   7   8     5753.80     5414.94    188.88 o 
  -1   7   8    13860.18    13826.79    358.14 o 
   0   7   8    12898.13    12941.70    332.59 o 
   1   7   8     7953.02     7885.22    289.27 o 
   2   7   8     1287.15     1412.85    325.51 o 
   3   7   8     2909.65     3280.90    407.99 o 
   4   7   8     5785.77     5774.12    221.48 o 
   5   7   8     1333.90     1271.82    245.08 o 
   6   7   8      843.62      873.12    207.74 o 
  -9   8   8      557.63      463.12    173.40 o 
  -8   8   8     1592.84     1537.89    305.07 o 
  -7   8   8     1446.54     1623.10    152.37 o 
  -6   8   8      394.22      438.05    173.54 o 
  -5   8   8     5574.44     5492.54    188.10 o 
  -4   8   8      245.36      229.62     46.15 o 
  -3   8   8     1532.21     1451.91     81.71 o 
  -2   8   8    10871.44    11311.25    291.78 o 
  -1   8   8     5628.81     5874.02    183.74 o 
   0   8   8     3200.26     3245.96    215.33 o 
   1   8   8     8732.70     8917.34    278.81 o 
   2   8   8      947.63      943.13    163.50 o 
   3   8   8     2237.14     2350.63    366.43 o 
   4   8   8     1277.93     1243.37    223.24 o 
   5   8   8     1083.29     1125.96    257.94 o 
   6   8   8     2334.35     2372.95    197.37 o 
  -9   9   8      301.54      287.77    120.66 o 
  -8   9   8      110.94      109.24     66.33 o 
  -7   9   8     1608.51     1494.67    357.94 o 
  -6   9   8     2564.40     2705.15    218.66 o 
  -5   9   8     2952.69     3037.81    176.99 o 
  -4   9   8     2823.22     2749.40    162.29 o 
  -3   9   8     7863.17     7609.31    188.55 o 
  -2   9   8     2149.81     2189.45    122.41 o 
  -1   9   8     2307.18     2193.88    116.91 o 
   0   9   8     1517.54     1561.95    225.22 o 
   1   9   8     3078.55     3205.63    115.25 o 
   2   9   8     1407.38     1478.14    240.45 o 
   3   9   8     7079.98     7442.99    245.84 o 
   4   9   8     4461.55     4604.01    184.42 o 
   5   9   8     1561.24     1660.39    304.83 o 
   6   9   8      315.72      375.29     84.39 o 
  -9  10   8     1314.71     1151.46    295.70 o 
  -8  10   8      752.65      732.88    282.28 o 
  -7  10   8       29.02       44.89     52.98 o 
  -6  10   8     3278.41     3230.46    168.31 o 
  -5  10   8     2607.64     2405.39    226.27 o 
  -4  10   8     4281.67     4219.72    131.34 o 
  -3  10   8     5880.31     5753.50    141.02 o 
  -2  10   8      674.58      648.54    116.88 o 
  -1  10   8     1482.83     1394.98    197.69 o 
   0  10   8     1215.47     1186.69    102.99 o 
   1  10   8       75.21       92.06     39.44 o 
   2  10   8      771.63      785.92    166.30 o 
   3  10   8     2300.86     2370.08    171.10 o 
   4  10   8     2411.67     2523.92    332.94 o 
   5  10   8     2659.73     2776.84    353.88 o 
  -8  11   8       27.16       43.97     57.25 o 
  -7  11   8     1361.21     1461.97    153.76 o 
  -6  11   8      451.78      381.79    112.47 o 
  -5  11   8     3674.99     3943.77    169.92 o 
  -4  11   8     1148.45     1092.68    103.63 o 
  -3  11   8      338.20      400.31     90.99 o 
  -2  11   8      547.20      625.26    146.64 o 
  -1  11   8     4300.70     4334.31    147.52 o 
   0  11   8     1003.16     1131.84    192.64 o 
   1  11   8     3565.27     3605.22    155.08 o 
   2  11   8      547.81      564.43    149.85 o 
   3  11   8     4736.76     4882.61    163.59 o 
   4  11   8     2238.92     2263.55    185.23 o 
   5  11   8      971.03      977.37    207.07 o 
  -8  12   8      145.70      201.52    107.10 o 
  -7  12   8      173.53      165.90     74.59 o 
  -6  12   8     2238.80     2227.68    173.79 o 
  -5  12   8     2632.91     2386.82    231.27 o 
  -4  12   8     4401.42     4482.61    217.72 o 
  -3  12   8     3278.86     3233.35    126.33 o 
  -2  12   8     3865.44     3857.44    150.82 o 
  -1  12   8      449.13      423.29    109.08 o 
   0  12   8      433.06      458.48    116.11 o 
   1  12   8     1906.60     1932.68    284.59 o 
   2  12   8     3735.90     4006.93    150.02 o 
   3  12   8      625.12      612.47    204.27 o 
   4  12   8     2350.18     2471.17    372.40 o 
  -7  13   8      388.42      368.61    158.63 o 
  -6  13   8     3060.20     2933.45    186.64 o 
  -5  13   8      144.20      156.18     65.98 o 
  -4  13   8      968.55     1070.03    195.56 o 
  -3  13   8     1070.95     1055.51    232.40 o 
  -2  13   8      135.57       98.23     69.63 o 
  -1  13   8      158.43      185.79     74.74 o 
   0  13   8     2771.91     2792.45    149.18 o 
   1  13   8     1591.33     1564.46    309.90 o 
   2  13   8     3760.72     4164.04    195.49 o 
   3  13   8      130.65      195.03     89.83 o 
   4  13   8       50.04       19.96     61.40 o 
  -6  14   8     1107.24     1331.66    616.09 o 
  -5  14   8      163.44      164.97     90.45 o 
  -4  14   8     1808.56     2028.41    804.89 o 
  -3  14   8     1512.17     1550.07    552.74 o 
  -2  14   8     4761.52     4744.46    166.43 o 
  -1  14   8     3527.05     3847.80    235.10 o 
   0  14   8     6835.34     7118.60    230.08 o 
   1  14   8      564.88      601.88    148.42 o 
   2  14   8     2585.16     2736.16    447.03 o 
   3  14   8       58.77      129.14     63.49 o 
  -5  15   8      399.45      659.62    347.37 o 
  -4  15   8      729.20      585.73    318.14 o 
  -3  15   8      118.25       -5.77    135.86 o 
  -2  15   8     1714.86     1536.47    357.73 o 
  -1  15   8     3410.74     3800.78    649.08 o 
   0  15   8     4712.62     4865.35    225.52 o 
   1  15   8      868.72      978.64    230.75 o 
   2  15   8      780.99      839.44    334.67 o 
  -4  16   8       26.00       60.47     83.80 o 
  -3  16   8      133.95      230.20    111.27 o 
  -2  16   8      761.97      642.93    252.41 o 
  -1  16   8      772.60      690.14    213.31 o 
   0  16   8     3924.90     4218.77    222.76 o 
   1  16   8      772.63      743.70    210.64 o 
  -3 -14   9     1097.17     1008.62    406.21 o 
  -2 -14   9     2359.79     2339.15    168.10 o 
  -1 -14   9     1398.59     1480.82    163.09 o 
   0 -14   9     2382.47     2526.83    322.16 o 
   1 -14   9      568.55      472.32    239.11 o 
   2 -14   9      625.46      467.05    318.64 o 
  -7 -13   9      365.35      337.46    263.82 o 
  -6 -13   9      592.97      495.53    275.36 o 
  -5 -13   9      994.89      609.19    370.33 o 
  -4 -13   9     1665.83     1780.77    141.63 o 
  -3 -13   9     5013.50     5511.80    257.17 o 
  -2 -13   9     6664.24     7064.38    276.12 o 
  -1 -13   9      383.34      365.31    186.67 o 
   0 -13   9      746.03      714.32    266.21 o 
   1 -13   9       89.11      160.95    137.24 o 
   2 -13   9     1579.83     1682.42    602.54 o 
   3 -13   9      334.16      228.82    200.22 o 
  -7 -12   9     1748.83     1819.03    174.75 o 
  -6 -12   9      475.56      345.49    181.65 o 
  -5 -12   9     1919.89     1405.80    290.29 o 
  -4 -12   9      140.14      143.89    117.55 o 
  -3 -12   9     1106.57     1113.63    336.46 o 
  -2 -12   9     1081.79      985.67    316.51 o 
  -1 -12   9      229.55      227.82    150.29 o 
   0 -12   9     3581.90     3424.68    230.83 o 
   1 -12   9     4207.42     4456.63    241.99 o 
   2 -12   9      188.23      176.51     99.98 o 
   3 -12   9     2604.78     2622.29    452.37 o 
   4 -12   9     4806.55     5298.66    331.32 o 
  -8 -11   9      862.59      724.73    264.07 o 
  -7 -11   9       94.14       51.81     96.47 o 
  -6 -11   9      361.95      400.81    180.77 o 
  -5 -11   9     2112.60     2222.73    161.45 o 
  -4 -11   9       69.88       63.48     57.21 o 
  -3 -11   9      587.65      529.78    172.24 o 
  -2 -11   9    10731.09    11249.41    560.76 o 
  -1 -11   9     4789.13     4588.73    250.15 o 
   0 -11   9     7426.87     7997.73    420.39 o 
   1 -11   9     3024.82     3074.67    238.98 o 
   2 -11   9     3178.15     3485.39    232.84 o 
   3 -11   9      505.24      431.93    187.80 o 
  -8 -10   9     2285.80     2604.48    224.43 o 
  -7 -10   9     3283.14     3457.92    246.51 o 
  -6 -10   9      652.90      595.39    328.18 o 
  -5 -10   9      687.51      619.73    313.38 o 
  -4 -10   9     2968.14     3036.03    172.24 o 
  -3 -10   9     3538.53     3936.39    188.18 o 
  -2 -10   9     1136.51     1015.52    336.08 o 
  -1 -10   9     7113.48     6907.06    309.61 o 
   0 -10   9      411.53      481.98    250.15 o 
   1 -10   9     3941.11     3997.11    376.85 o 
   2 -10   9     3543.63     3738.93    282.01 o 
   3 -10   9      475.40      450.12    251.53 o 
   4 -10   9      324.74      284.90    178.64 o 
   5 -10   9      704.71      721.72    505.57 o 
  -9  -9   9      108.08      126.33    130.59 o 
  -8  -9   9     1459.87     1375.82    173.25 o 
  -7  -9   9     1131.81     1083.27    411.73 o 
  -6  -9   9      892.10     1031.33    343.86 o 
  -5  -9   9      576.44      542.20    254.54 o 
  -4  -9   9      928.13      970.61    324.54 o 
  -3  -9   9     1743.21     1864.57    146.78 o 
  -2  -9   9     1052.86     1169.42    299.19 o 
  -1  -9   9    11286.57    11475.47    440.58 o 
   0  -9   9      444.05      415.24    183.03 o 
   1  -9   9     3343.04     3498.82    228.07 o 
   2  -9   9     1258.68     1282.61    660.50 o 
   3  -9   9     1813.17     1844.38    209.75 o 
   4  -9   9      773.70      873.39    388.40 o 
   5  -9   9     1350.03     1079.50    698.01 o 
  -9  -8   9      768.17      622.61    312.87 o 
  -8  -8   9      661.74      761.74    286.28 o 
  -7  -8   9     3805.07     4084.67    296.94 o 
  -6  -8   9     4233.65     4416.87    239.74 o 
  -5  -8   9     1210.15     1382.34    142.39 o 
  -4  -8   9     2167.50     2055.26    250.02 o 
  -3  -8   9     8204.54     7786.47    391.03 o 
  -2  -8   9      605.89      661.88    275.11 o 
  -1  -8   9     3217.79     3349.28    305.72 o 
   0  -8   9      639.79      701.77    358.29 o 
   1  -8   9     3563.51     3619.99    196.33 o 
   2  -8   9     3332.50     3579.11    416.50 o 
   3  -8   9     3808.53     4048.67    297.95 o 
   4  -8   9     1667.47     1554.46    486.12 o 
   5  -8   9     1676.36     1566.63    713.44 o 
   6  -8   9     4001.92     3991.59   1004.98 o 
  -9  -7   9      388.12      439.83    214.40 o 
  -8  -7   9      929.64      932.98    563.90 o 
  -7  -7   9     2767.16     3028.88    226.06 o 
  -6  -7   9     9510.31     9515.05    488.25 o 
  -5  -7   9     5283.56     5827.56    276.74 o 
  -4  -7   9    14288.18    14445.26    336.33 o 
  -3  -7   9    10815.94    10849.85    550.98 o 
  -2  -7   9     1263.17     1173.26    101.49 o 
  -1  -7   9     1662.75     1667.78    112.88 o 
   0  -7   9     2917.74     3089.28    165.14 o 
   1  -7   9     1834.64     1898.49    243.56 o 
   2  -7   9     3048.03     3041.77    158.06 o 
   3  -7   9      231.04      234.80     69.49 o 
   4  -7   9      662.84      665.70    170.02 o 
   5  -7   9      723.79      670.91    406.21 o 
   6  -7   9      914.21      766.13    474.83 o 
 -10  -6   9      318.97      414.24    176.01 o 
  -9  -6   9       59.48       39.77     62.98 o 
  -8  -6   9      894.47      846.67    340.85 o 
  -7  -6   9     1161.91     1319.87    629.89 o 
  -6  -6   9     4577.87     4925.44    260.69 o 
  -5  -6   9     3588.86     3620.13    312.00 o 
  -4  -6   9      305.30      436.19    183.16 o 
  -3  -6   9     2196.40     2223.00    128.06 o 
  -2  -6   9     1643.58     1318.50    104.81 o 
  -1  -6   9     8787.72     9248.54    366.13 o 
   0  -6   9     2058.58     2045.60    129.50 o 
   1  -6   9     5144.26     4812.94    266.28 o 
   2  -6   9     2442.41     2320.55    167.74 o 
   3  -6   9     5640.41     5886.47    271.89 o 
   4  -6   9     3199.12     3167.74    354.00 o 
   5  -6   9       11.91      125.73     85.56 o 
   6  -6   9     2354.15     2095.50    634.83 o 
 -10  -5   9     1452.28     1560.61    578.08 o 
  -9  -5   9     1193.87     1188.77    302.21 o 
  -8  -5   9      665.64      905.13    473.95 o 
  -7  -5   9       55.81       85.56     59.34 o 
  -6  -5   9     1171.00     1296.28    608.18 o 
  -5  -5   9     2982.34     3098.38    214.77 o 
  -4  -5   9     5989.28     5993.78    148.63 o 
  -3  -5   9    10795.97    10644.34    409.60 o 
  -2  -5   9     1562.81     1678.76    112.74 o 
  -1  -5   9     1670.32     1864.57    141.91 o 
   0  -5   9      986.37     1212.93    237.53 o 
   1  -5   9     5909.52     5640.26    237.57 o 
   2  -5   9     4762.65     4741.15    229.38 o 
   3  -5   9     7806.17     8007.26    268.12 o 
   4  -5   9     1559.18     1629.57    430.27 o 
   5  -5   9     7345.48     7556.20    271.15 o 
   6  -5   9      919.57      866.74    229.77 o 
 -10  -4   9      487.20      409.22    252.41 o 
  -9  -4   9     1011.50      921.31    475.33 o 
  -8  -4   9     2726.21     2378.92    214.65 o 
  -7  -4   9     1838.84     1653.19    314.13 o 
  -6  -4   9     9599.75     9181.61    560.39 o 
  -5  -4   9       93.31      116.59     43.84 o 
  -4  -4   9     1049.40     1151.00    126.51 o 
  -3  -4   9     2512.81     2423.23    139.43 o 
  -2  -4   9     3386.91     3242.46    147.76 o 
  -1  -4   9     5093.00     4820.71    209.16 o 
   0  -4   9     3295.90     3458.10    182.50 o 
   1  -4   9     2678.64     2989.09    161.17 o 
   2  -4   9     6658.92     6756.14    267.70 o 
   3  -4   9     3595.73     3500.88    292.17 o 
   4  -4   9     1581.64     1683.77    187.93 o 
   5  -4   9     2809.44     2936.63    427.73 o 
   6  -4   9     1819.09     1895.21    460.49 o 
 -10  -3   9     1867.14     1963.93    606.05 o 
  -9  -3   9     2160.36     2200.03    538.56 o 
  -8  -3   9       18.35       52.94     80.66 o 
  -7  -3   9     6523.08     7030.75    330.81 o 
  -6  -3   9      502.98      448.18     61.05 o 
  -5  -3   9     2735.57     2685.63    131.63 o 
  -4  -3   9     1863.75     1833.63    129.33 o 
  -3  -3   9     5499.26     5241.77    201.34 o 
  -2  -3   9     9030.47     9057.67    239.45 o 
  -1  -3   9     1728.53     1636.94     92.42 o 
   0  -3   9     1275.31     1489.40    372.28 o 
   1  -3   9     4431.94     4319.75    213.98 o 
   2  -3   9     6228.37     6326.03    263.68 o 
   3  -3   9      921.03     1016.24    318.24 o 
   4  -3   9     2314.21     2273.95    185.59 o 
   5  -3   9     7052.44     7037.53    335.67 o 
   6  -3   9     1880.43     1601.04    564.52 o 
   7  -3   9      101.43      153.71    107.40 o 
 -10  -2   9     2686.16     3252.81    709.17 o 
  -9  -2   9      282.16      420.51    163.34 o 
  -8  -2   9     9751.31     9694.20    435.44 o 
  -7  -2   9     8761.77     8468.30    585.60 o 
  -6  -2   9     3994.38     3859.61    238.67 o 
  -5  -2   9     6173.38     6449.89    173.26 o 
  -4  -2   9     6395.46     6272.96    185.06 o 
  -3  -2   9     7124.59     7158.41    201.23 o 
  -2  -2   9     9339.13     9697.96    261.08 o 
  -1  -2   9     7169.76     6887.17    206.95 o 
   0  -2   9     3935.78     3830.50    183.96 o 
   1  -2   9     2263.09     2264.30    161.98 o 
   2  -2   9     1416.45     1349.03    210.98 o 
   3  -2   9     1661.25     1759.44    388.22 o 
   4  -2   9      791.00      957.74    187.75 o 
   5  -2   9     1230.02     1334.64    398.46 o 
   6  -2   9      225.57      276.53    112.20 o 
   7  -2   9       51.72      121.81     85.05 o 
 -10  -1   9     2249.73     2463.73    810.41 o 
  -9  -1   9      204.06      357.41    181.90 o 
  -8  -1   9      299.83      260.28     87.43 o 
  -7  -1   9      711.83      662.41    170.28 o 
  -6  -1   9     2850.40     2774.50    123.10 o 
  -5  -1   9     1966.40     1896.91    152.38 o 
  -4  -1   9      254.52      253.45     73.87 o 
  -3  -1   9      743.81      626.34    187.29 o 
  -2  -1   9    17714.63    17923.66    718.08 o 
  -1  -1   9     6678.55     6699.53    202.78 o 
   0  -1   9     5396.12     5547.83    236.85 o 
   1  -1   9      335.14      313.86    123.39 o 
   2  -1   9     7507.21     7481.02    289.91 o 
   3  -1   9     1374.41     1371.27    296.28 o 
   4  -1   9     1127.36     1085.31    223.21 o 
   5  -1   9     2190.27     2236.83    451.80 o 
   6  -1   9     2045.56     2294.53    390.10 o 
   7  -1   9     1930.84     1977.02    375.14 o 
 -10   0   9      614.47      580.33    296.06 o 
  -9   0   9      589.08      704.66    311.62 o 
  -8   0   9      777.76      613.02    166.89 o 
  -7   0   9     3476.78     3293.32    145.21 o 
  -6   0   9     2322.09     2446.93     94.21 o 
  -5   0   9     1439.73     1427.71     82.63 o 
  -4   0   9      212.10      165.32     49.55 o 
  -3   0   9       38.77       73.47     49.40 o 
  -2   0   9      150.77      223.28     85.74 o 
  -1   0   9     1508.74     1488.73    155.33 o 
   0   0   9     9562.31     9633.37    273.04 o 
   1   0   9    20411.95    19673.63    424.17 o 
   2   0   9      854.49      909.99    284.82 o 
   3   0   9     3904.07     3834.69    330.49 o 
   4   0   9      890.29      991.60    231.35 o 
   5   0   9        2.17       68.02     55.70 o 
   6   0   9        2.75       71.57     57.24 o 
   7   0   9     4491.17     4268.28    225.75 o 
 -10   1   9     2537.26     2783.00    392.66 o 
  -9   1   9      245.95      273.46     95.76 o 
  -8   1   9      343.12      350.34    107.61 o 
  -7   1   9      850.95      865.66    165.63 o 
  -6   1   9     2571.78     2438.99    117.30 o 
  -5   1   9     1838.04     1784.45     85.54 o 
  -4   1   9      160.75      209.77     49.54 o 
  -3   1   9      959.55      752.47    145.55 o 
  -2   1   9    17210.33    18435.32    418.35 o 
  -1   1   9     6148.65     6164.63    246.17 o 
   0   1   9     6714.07     6780.05    260.31 o 
   1   1   9      441.94      454.05    111.02 o 
   2   1   9     7471.40     6966.08    300.10 o 
   3   1   9     1988.96     1931.53    185.05 o 
   4   1   9     1100.98     1188.63    291.29 o 
   5   1   9     3223.84     3112.87    503.95 o 
   6   1   9     2201.59     1976.03    441.46 o 
   7   1   9     1954.22     1807.12    551.53 o 
 -10   2   9     2857.11     3231.61    272.86 o 
  -9   2   9      311.91      348.50     93.70 o 
  -8   2   9     9220.45     9311.93    367.76 o 
  -7   2   9     9288.95     9611.00    266.68 o 
  -6   2   9     4867.05     4676.37    130.24 o 
  -5   2   9     5741.27     6002.65    118.51 o 
  -4   2   9     6400.50     6452.90    165.22 o 
  -3   2   9     7152.39     6583.16    161.00 o 
  -2   2   9     9653.03    10122.24    271.61 o 
  -1   2   9     6807.86     6838.81    213.50 o 
   0   2   9     3737.78     3618.61    178.74 o 
   1   2   9     2012.47     1868.88    273.55 o 
   2   2   9     1629.50     1694.30    246.24 o 
   3   2   9     1875.68     1972.91    183.88 o 
   4   2   9     1012.61     1061.07    247.27 o 
   5   2   9     1036.87     1061.81    316.12 o 
   6   2   9      164.30      204.89     69.02 o 
   7   2   9       42.14       86.79     67.01 o 
 -10   3   9     1702.65     1912.87    386.01 o 
  -9   3   9     1954.96     1913.27    151.73 o 
  -8   3   9       66.13       64.34     35.44 o 
  -7   3   9     6712.65     6908.70    241.26 o 
  -6   3   9      741.81      671.71     74.69 o 
  -5   3   9     3458.02     3345.14    131.53 o 
  -4   3   9     2217.23     2324.00    110.33 o 
  -3   3   9     5282.98     5225.74    169.62 o 
  -2   3   9     8548.29     8682.84    248.14 o 
  -1   3   9     1968.14     2094.65    503.43 o 
   0   3   9      846.13      943.07    212.55 o 
   1   3   9     4629.22     4533.05    222.87 o 
   2   3   9     7252.73     7098.14    277.07 o 
   3   3   9     1066.79     1208.52    251.21 o 
   4   3   9     2192.26     2187.37    196.67 o 
   5   3   9     6668.77     6304.49    263.01 o 
   6   3   9     2170.23     1986.62    264.68 o 
   7   3   9      137.85      126.24     58.50 o 
 -10   4   9      545.60      450.46    200.73 o 
  -9   4   9      867.17      849.97    205.05 o 
  -8   4   9     2673.57     2436.26    144.14 o 
  -7   4   9     1547.96     1591.50    387.07 o 
  -6   4   9     9298.24     9010.58    322.68 o 
  -5   4   9       92.55      128.50     32.65 o 
  -4   4   9      884.66      972.18     82.62 o 
  -3   4   9     2972.01     2914.32    121.99 o 
  -2   4   9     3671.80     3476.25    168.46 o 
  -1   4   9     4103.81     3658.39    196.11 o 
   0   4   9     3371.02     3392.55    182.15 o 
   1   4   9     2717.99     2627.62    237.67 o 
   2   4   9     6986.66     7031.13    277.42 o 
   3   4   9     3162.23     3062.27    203.59 o 
   4   4   9     1578.85     1702.65    407.46 o 
   5   4   9     3089.22     3051.53    528.81 o 
   6   4   9     2027.92     2036.77    368.24 o 
 -10   5   9     1288.21     1241.75    299.02 o 
  -9   5   9     1317.69     1129.63    294.75 o 
  -8   5   9      646.44      755.00    150.32 o 
  -7   5   9        9.36       70.05     77.49 o 
  -6   5   9     1150.72     1229.77    272.88 o 
  -5   5   9     2791.11     2868.97     76.62 o 
  -4   5   9     5161.51     5078.12    176.73 o 
  -3   5   9    11168.76    10820.28    313.63 o 
  -2   5   9     2204.58     2140.16    202.55 o 
  -1   5   9     1675.91     1732.90    134.65 o 
   0   5   9     1132.27     1345.18    222.52 o 
   1   5   9     6094.90     5859.82    239.23 o 
   2   5   9     5019.80     4898.81    225.37 o 
   3   5   9     7624.45     7804.40    257.06 o 
   4   5   9     1368.14     1658.97    309.96 o 
   5   5   9     7019.97     7146.32    278.42 o 
   6   5   9      750.95      701.61    235.33 o 
 -10   6   9      445.50      335.09    156.89 o 
  -9   6   9       43.84       52.19     55.60 o 
  -8   6   9      676.54      657.24    217.23 o 
  -7   6   9      988.73     1066.88    225.09 o 
  -6   6   9     4888.79     4873.44    229.57 o 
  -5   6   9     3552.94     3560.05    247.23 o 
  -4   6   9      284.64      341.83     55.67 o 
  -3   6   9     2388.42     2369.43    122.76 o 
  -2   6   9     1801.96     1547.46    291.41 o 
  -1   6   9    10614.72    10740.30    285.30 o 
   0   6   9     2045.71     1982.46    127.52 o 
   1   6   9     5456.48     5215.35    371.77 o 
   2   6   9     2593.34     2398.70    218.51 o 
   3   6   9     5957.40     5899.10    263.85 o 
   4   6   9     3205.40     3053.08    233.68 o 
   5   6   9       22.82       54.73     45.95 o 
   6   6   9     2889.80     2667.32    235.88 o 
  -9   7   9      304.32      314.66    102.97 o 
  -8   7   9     1024.86     1109.66    358.51 o 
  -7   7   9     2227.58     2210.86    258.50 o 
  -6   7   9     9903.04     9986.14    364.16 o 
  -5   7   9     5111.71     5039.78    193.46 o 
  -4   7   9    13718.89    13799.76    196.55 o 
  -3   7   9    10579.29    10746.53    264.28 o 
  -2   7   9     1129.08     1261.94    203.03 o 
  -1   7   9     1423.40     1453.69    298.30 o 
   0   7   9     3068.40     3065.69    156.36 o 
   1   7   9     2116.20     2275.82    341.30 o 
   2   7   9     2838.03     2928.72    187.10 o 
   3   7   9      129.87      121.92     79.52 o 
   4   7   9      888.66      904.59    230.10 o 
   5   7   9      601.47      574.26    199.69 o 
   6   7   9     1104.59     1027.92    188.52 o 
  -9   8   9      837.93      710.17    168.25 o 
  -8   8   9      516.14      527.73    167.13 o 
  -7   8   9     4119.24     4137.51    384.18 o 
  -6   8   9     4227.58     4378.28    355.99 o 
  -5   8   9      859.90      922.24    197.55 o 
  -4   8   9     2069.54     2065.44    104.98 o 
  -3   8   9     8083.05     7827.61    224.22 o 
  -2   8   9      537.19      623.16    108.76 o 
  -1   8   9     3695.32     3814.19    188.38 o 
   0   8   9      462.65      525.90    158.42 o 
   1   8   9     3191.92     3164.80    147.84 o 
   2   8   9     3738.40     3911.02    264.95 o 
   3   8   9     4313.14     4352.59    464.05 o 
   4   8   9     1330.60     1310.96    223.81 o 
   5   8   9     1580.87     1753.00    172.60 o 
   6   8   9     3916.78     3873.22    198.43 o 
  -9   9   9      174.81      219.47     86.84 o 
  -8   9   9     1208.58     1045.98    269.58 o 
  -7   9   9     1364.76     1330.00    275.69 o 
  -6   9   9      972.11     1053.06    278.68 o 
  -5   9   9      614.27      597.67    144.23 o 
  -4   9   9     1155.99     1151.70    157.73 o 
  -3   9   9     1863.10     2008.08    100.31 o 
  -2   9   9     1005.27     1241.19    304.95 o 
  -1   9   9    10804.38    10876.41    389.02 o 
   0   9   9      509.49      502.88    103.73 o 
   1   9   9     4161.77     4457.25    194.52 o 
   2   9   9     1449.96     1536.02    237.78 o 
   3   9   9     1473.61     1382.72    246.51 o 
   4   9   9      958.57      926.78    178.96 o 
   5   9   9     1383.02     1417.49    224.14 o 
  -8  10   9     2455.55     2635.79    247.33 o 
  -7  10   9     3859.92     3978.91    171.15 o 
  -6  10   9      530.92      480.43    110.55 o 
  -5  10   9      820.56      770.57    204.44 o 
  -4  10   9     2502.64     2527.54     83.97 o 
  -3  10   9     3498.21     3675.83    120.84 o 
  -2  10   9     1567.09     1601.80    146.15 o 
  -1  10   9     6083.36     6116.14    159.81 o 
   0  10   9      288.21      300.79     72.58 o 
   1  10   9     4138.57     4281.18    206.67 o 
   2  10   9     3604.94     3797.95    174.37 o 
   3  10   9      440.18      452.63    100.48 o 
   4  10   9      217.88      207.12     74.31 o 
   5  10   9      702.43      657.40    187.55 o 
  -8  11   9      799.11      665.18    192.53 o 
  -7  11   9      128.48       64.12     65.46 o 
  -6  11   9      453.22      530.90    142.99 o 
  -5  11   9     2243.73     2468.95    225.31 o 
  -4  11   9       38.31       54.10     46.48 o 
  -3  11   9      517.57      470.41    121.57 o 
  -2  11   9    11225.13    11324.33    320.58 o 
  -1  11   9     5243.60     5475.80    155.36 o 
   0  11   9     6358.03     6645.15    195.22 o 
   1  11   9     2517.69     2261.46    299.95 o 
   2  11   9     3412.79     3678.77    158.05 o 
   3  11   9      492.25      476.38    112.19 o 
   4  11   9      218.56      230.13     66.17 o 
  -7  12   9     1872.60     1809.12    181.22 o 
  -6  12   9      311.01      302.06    125.30 o 
  -5  12   9     1524.03     1328.01    321.00 o 
  -4  12   9      129.53      115.13     49.47 o 
  -3  12   9     1060.13     1049.58     89.56 o 
  -2  12   9     1123.17     1105.95    155.25 o 
  -1  12   9      107.93       81.01     37.78 o 
   0  12   9     3306.24     3394.01    151.50 o 
   1  12   9     4518.67     4661.11    224.16 o 
   2  12   9      291.39      239.57     82.27 o 
   3  12   9     2653.33     2504.89    425.77 o 
   4  12   9     5209.34     5282.33    279.39 o 
  -7  13   9      432.95      396.53    186.15 o 
  -6  13   9      529.35      390.26    134.84 o 
  -5  13   9      926.25      811.23    212.15 o 
  -4  13   9     1586.85     1664.40    172.20 o 
  -3  13   9     5606.98     5467.14    297.32 o 
  -2  13   9     6473.76     6585.21    384.82 o 
  -1  13   9      383.65      412.37    146.87 o 
   0  13   9      913.02      935.74    200.58 o 
   1  13   9       52.12      115.76     74.63 o 
   2  13   9     1275.56     1417.92    327.80 o 
   3  13   9      261.51      170.26     69.98 o 
  -6  14   9     3418.19     3471.60    431.55 o 
  -5  14   9     3790.83     4727.36    310.24 o 
  -4  14   9     3166.82     3193.97    269.22 o 
  -3  14   9     1152.08     1117.64    351.26 o 
  -2  14   9     2521.71     2583.15    133.61 o 
  -1  14   9     1493.77     1590.81    271.88 o 
   0  14   9     2167.42     2259.29    194.40 o 
   1  14   9      585.38      481.61    133.54 o 
   2  14   9      690.17      607.94    213.69 o 
  -4  15   9      881.71      970.74    400.81 o 
  -3  15   9       82.75      128.46    117.55 o 
  -2  15   9     1939.70     1870.72    409.35 o 
  -1  15   9     1037.94      877.59    213.52 o 
   0  15   9      704.98      567.29    171.43 o 
   1  15   9       29.52       36.86     44.27 o 
  -3  16   9      304.23      313.00    157.57 o 
  -2  16   9     1187.77     1334.79    387.64 o 
  -1  16   9      351.93      277.36    109.83 o 
  -4 -14  10       20.61       66.87    102.62 o 
  -3 -14  10      368.04      271.35    157.69 o 
  -2 -14  10      384.01      394.42    227.69 o 
  -1 -14  10      909.84      723.35    390.15 o 
   0 -14  10     3094.59     2983.72    222.30 o 
   1 -14  10     1744.23     1895.94    195.20 o 
  -5 -13  10      115.88       70.38     79.91 o 
  -3 -13  10      119.01      173.12     97.98 o 
  -2 -13  10      751.05      803.39    301.21 o 
  -1 -13  10     1207.38     1079.75    448.61 o 
   0 -13  10      967.01     1004.48    417.37 o 
   1 -13  10       99.59      151.67    106.13 o 
   2 -13  10     5056.79     5028.69    280.51 o 
  -7 -12  10     3204.94     2958.50    210.13 o 
  -6 -12  10       12.36       48.30     59.46 o 
  -5 -12  10     1410.70     1447.83    150.29 o 
  -4 -12  10       92.89      123.19     84.80 o 
  -3 -12  10     3619.37     3729.70    146.38 o 
  -2 -12  10      155.19      150.16    136.99 o 
  -1 -12  10     1725.65     1899.32    189.30 o 
   0 -12  10     2971.86     3027.00    223.93 o 
   1 -12  10     3452.22     3401.72    244.50 o 
   2 -12  10       39.81       12.29    107.26 o 
   3 -12  10     1288.87     1136.46    640.80 o 
  -8 -11  10      922.84      933.60    351.51 o 
  -7 -11  10       46.22      101.49     99.36 o 
  -6 -11  10     6913.41     7478.11    388.27 o 
  -5 -11  10     1552.88     1402.16    476.71 o 
  -4 -11  10     6867.70     7229.47    340.10 o 
  -3 -11  10      123.92      152.55     98.86 o 
  -2 -11  10     2757.00     2656.04    192.19 o 
  -1 -11  10     3569.82     3727.26    290.17 o 
   0 -11  10      208.44      224.56    127.71 o 
   1 -11  10     2716.38     2672.60    215.27 o 
   2 -11  10     4531.21     5003.85    349.13 o 
   3 -11  10     3652.29     4108.88    281.39 o 
   4 -11  10      599.86      459.15    222.80 o 
  -8 -10  10      206.20      210.76    175.76 o 
  -7 -10  10     1877.54     1753.55    355.65 o 
  -6 -10  10     4879.61     5357.75    260.69 o 
  -5 -10  10     5331.20     5361.76    317.89 o 
  -4 -10  10      589.29      587.99    257.17 o 
  -3 -10  10     4834.28     5370.67    254.29 o 
  -2 -10  10     7036.13     6935.66    325.04 o 
   0 -10  10      966.75     1067.96    467.43 o 
   1 -10  10     1604.84     1950.88    606.18 o 
   2 -10  10     1664.54     1674.26    630.14 o 
   3 -10  10     3379.76     3456.29    447.73 o 
   4 -10  10     1253.35     1188.14    456.26 o 
  -8  -9  10     1859.57     1964.05    204.61 o 
  -7  -9  10     1113.55     1109.86    468.06 o 
  -6  -9  10     1915.26     1840.61    531.16 o 
  -5  -9  10     1797.63     1790.43    534.80 o 
  -4  -9  10     1436.42     1422.48    142.89 o 
  -3  -9  10      174.89      309.99    149.66 o 
  -2  -9  10     1285.85     1202.44    364.18 o 
  -1  -9  10      545.79      505.32    538.56 o 
   0  -9  10     2626.82     2574.25    209.13 o 
   1  -9  10     1382.55     1357.50    506.82 o 
   2  -9  10      588.34      688.60    307.10 o 
   3  -9  10     3015.78     3038.79    258.30 o 
   4  -9  10     1705.63     1663.10    457.27 o 
   5  -9  10      349.77      163.46    127.83 o 
  -9  -8  10       82.45      181.15    123.44 o 
  -8  -8  10     1149.03     1143.48    468.31 o 
  -7  -8  10      735.58      778.67    337.96 o 
  -6  -8  10      400.18      571.55    250.90 o 
  -5  -8  10      549.43      466.30    209.75 o 
  -4  -8  10     1410.89     1379.08    130.59 o 
  -3  -8  10      566.65      793.48    240.87 o 
  -2  -8  10     6178.94     6407.12    244.67 o 
  -1  -8  10     4696.36     5004.99    277.37 o 
   0  -8  10      169.22      168.63     86.27 o 
   1  -8  10     2063.75     2158.65    255.91 o 
   2  -8  10     2739.15     2679.35    208.77 o 
   3  -8  10     3687.50     3647.84    225.27 o 
   4  -8  10     4863.03     4857.82    328.18 o 
   5  -8  10      475.21      464.79    220.42 o 
  -9  -7  10      296.31      366.57    152.80 o 
  -8  -7  10     3187.73     3310.01    235.47 o 
  -7  -7  10     6228.06     6236.15    340.10 o 
  -6  -7  10      463.25      547.09    194.82 o 
  -5  -7  10      153.25      228.70    103.37 o 
  -4  -7  10     1417.52     1394.76    489.01 o 
  -3  -7  10      117.52      104.29     55.62 o 
  -2  -7  10      825.22      845.81    224.62 o 
  -1  -7  10     6181.00     6232.32    253.54 o 
   0  -7  10     3996.65     4114.88    189.81 o 
   1  -7  10     3150.43     3087.86    193.24 o 
   2  -7  10     6260.03     6277.39    292.84 o 
   3  -7  10      470.41      472.73    178.12 o 
   4  -7  10     2087.24     2076.32    229.71 o 
   5  -7  10     1942.25     1751.14    587.00 o 
  -9  -6  10     1484.57     1483.45    556.88 o 
  -8  -6  10       22.09        6.02    125.20 o 
  -7  -6  10     2101.21     1971.33    190.81 o 
  -6  -6  10     1361.43     1369.92    500.67 o 
  -5  -6  10     6559.48     6509.26    296.44 o 
  -4  -6  10      812.45      790.31    144.14 o 
  -3  -6  10    10885.63    10997.19    361.45 o 
  -2  -6  10    11920.65    12163.63    382.37 o 
  -1  -6  10    12648.74    12705.74    408.22 o 
   0  -6  10     2677.04     2788.52    197.51 o 
   1  -6  10       76.17      142.78     86.43 o 
   2  -6  10      207.00      233.84     92.09 o 
   3  -6  10      925.29      826.97    267.11 o 
   4  -6  10       75.14      117.45     68.32 o 
   5  -6  10      889.65      769.48    238.83 o 
 -10  -5  10      540.71      447.73    252.53 o 
  -9  -5  10      864.48      892.96    454.51 o 
  -8  -5  10     1049.38     1085.52    341.35 o 
  -7  -5  10     4077.35     4031.23    415.49 o 
  -6  -5  10      677.93      869.62    362.43 o 
  -5  -5  10       10.51       18.94     15.74 o 
  -4  -5  10      899.25      920.76     93.96 o 
  -3  -5  10     2908.72     2917.91    150.38 o 
  -2  -5  10     1140.74     1289.71    135.47 o 
  -1  -5  10    19465.88    19655.67    447.73 o 
   0  -5  10      693.95      871.04    261.97 o 
   1  -5  10     5374.11     5818.74    299.76 o 
   2  -5  10     2204.21     2128.07    374.65 o 
   3  -5  10     1765.28     1915.35    209.50 o 
   4  -5  10     2090.17     2036.78    437.72 o 
   5  -5  10     3258.38     2808.30    214.92 o 
   6  -5  10     3140.74     2622.35    745.81 o 
 -10  -4  10     1250.81     1086.40    578.58 o 
  -9  -4  10       74.01       31.74     87.44 o 
  -8  -4  10     3087.27     3221.45    252.53 o 
  -7  -4  10      637.46      776.04    262.69 o 
  -6  -4  10     1366.16     1288.08     80.79 o 
  -5  -4  10     4667.14     4731.84    181.24 o 
  -4  -4  10       95.96      100.81     50.69 o 
  -3  -4  10     5045.23     5165.80    221.36 o 
  -2  -4  10     7801.92     7958.82    244.73 o 
  -1  -4  10     6853.78     6860.02    211.96 o 
   0  -4  10     1676.09     1585.04    134.61 o 
   1  -4  10     6189.87     6205.43    268.73 o 
   2  -4  10     3234.33     3177.80    172.12 o 
   3  -4  10     1464.62     1365.62    344.96 o 
   4  -4  10      865.99      914.74    315.42 o 
   5  -4  10      152.43      122.54     77.07 o 
   6  -4  10      410.16      379.53    113.86 o 
 -10  -3  10      180.59      111.02     95.09 o 
  -9  -3  10       73.86       83.93    116.42 o 
  -8  -3  10      994.69     1143.86    399.94 o 
  -7  -3  10     2056.72     2379.17    206.49 o 
  -6  -3  10     6824.09     6588.92    279.06 o 
  -5  -3  10    10086.03     9920.36    316.36 o 
  -4  -3  10     1946.75     1962.85    117.31 o 
  -3  -3  10     1295.98     1265.72    103.69 o 
  -2  -3  10     4731.73     5056.71    254.92 o 
  -1  -3  10     1527.96     1592.62    308.32 o 
   0  -3  10     4367.30     4324.52    223.06 o 
   1  -3  10      315.98      316.57    127.10 o 
   2  -3  10      235.30      213.49    131.33 o 
   3  -3  10      296.15      299.55    109.53 o 
   4  -3  10       17.81       68.45     47.24 o 
   5  -3  10      417.33      320.30    110.24 o 
   6  -3  10      566.80      446.04    192.76 o 
 -10  -2  10     1246.98     1195.80    370.96 o 
  -9  -2  10     4198.27     4571.42    455.39 o 
  -8  -2  10     4410.63     4346.24    447.11 o 
  -7  -2  10     1764.83     1656.13    157.00 o 
  -6  -2  10     7006.20     6720.95    281.64 o 
  -5  -2  10     3586.93     3515.76    156.60 o 
  -4  -2  10     2870.17     2752.59    153.37 o 
  -3  -2  10     2295.82     2155.19    133.29 o 
  -2  -2  10     8902.29     8716.59    225.39 o 
  -1  -2  10     2280.97     2460.87    155.79 o 
   0  -2  10     5650.02     5848.77    219.78 o 
   1  -2  10     2761.99     2755.38    181.59 o 
   2  -2  10     1390.00     1330.08    403.19 o 
   3  -2  10      432.17      409.70    122.58 o 
   4  -2  10     1567.42     1711.36    339.58 o 
   5  -2  10      943.32      776.73    211.05 o 
   6  -2  10     2196.82     2130.66    414.65 o 
 -10  -1  10      632.19      722.34    370.08 o 
  -9  -1  10      146.68      215.40     91.58 o 
  -8  -1  10     1070.97     1133.07    459.65 o 
  -7  -1  10      526.44      497.53    135.70 o 
  -6  -1  10     6872.05     6772.03    250.27 o 
  -5  -1  10     2460.01     2477.57    146.01 o 
  -4  -1  10    16252.02    16675.78    358.20 o 
  -3  -1  10     3413.23     3528.65    202.49 o 
  -2  -1  10     8901.18     9026.18    235.25 o 
  -1  -1  10     3540.96     3601.72    189.83 o 
   0  -1  10     2939.29     3085.65    178.16 o 
   1  -1  10     1984.19     2039.57    391.93 o 
   2  -1  10     7150.17     7255.97    333.93 o 
   3  -1  10     8259.87     8058.11    321.07 o 
   4  -1  10      293.74      422.98    139.16 o 
   5  -1  10      771.25      788.95    199.11 o 
   6  -1  10      445.39      415.79    147.69 o 
 -10   0  10     3980.74     3561.29    275.36 o 
  -9   0  10        2.36       24.71    141.13 o 
  -8   0  10     2310.46     2192.23    261.88 o 
  -7   0  10       30.88       85.85     50.15 o 
  -6   0  10       46.09       61.50     45.91 o 
  -5   0  10     1331.21     1336.04    110.04 o 
  -4   0  10     1868.79     1917.71    149.03 o 
  -3   0  10     5097.21     5387.38    234.07 o 
  -2   0  10      309.17      243.29    100.28 o 
  -1   0  10       56.79       65.53     57.63 o 
   0   0  10    11394.94    11983.04    309.54 o 
   1   0  10     1019.01     1202.90    285.99 o 
   2   0  10      677.03      627.38    185.40 o 
   3   0  10    17817.32    15959.63   1442.37 o 
   4   0  10     2385.13     2368.47    369.23 o 
   5   0  10    11652.98    11915.37    331.29 o 
   6   0  10      299.17      363.18    161.08 o 
 -10   1  10      458.34      418.63    176.38 o 
  -9   1  10       79.30       66.74    117.80 o 
  -8   1  10      920.50      804.58     96.22 o 
  -7   1  10      597.77      567.80    222.25 o 
  -6   1  10     6428.73     6237.43    186.32 o 
  -5   1  10     2274.03     2361.56    105.83 o 
  -4   1  10    16193.24    16709.42    348.63 o 
  -3   1  10     3894.02     4071.78    279.57 o 
  -2   1  10     9732.30    10120.74    309.86 o 
  -1   1  10     3814.76     3880.07    198.79 o 
   0   1  10     3065.74     3132.35    219.19 o 
   1   1  10     2107.70     2018.71    167.10 o 
   2   1  10     7112.83     6682.92    338.09 o 
   3   1  10     8666.44     9062.61    299.32 o 
   4   1  10      266.13      264.76    105.01 o 
   5   1  10      861.76      747.79    216.35 o 
   6   1  10      356.29      423.89    128.62 o 
 -10   2  10     1248.18     1295.78    397.43 o 
  -9   2  10     4382.65     4388.31    315.51 o 
  -8   2  10     3936.68     3775.08    199.72 o 
  -7   2  10     1343.84     1407.62    126.56 o 
  -6   2  10     7817.65     7721.98    285.23 o 
  -5   2  10     3467.07     3388.34    127.69 o 
  -4   2  10     2811.79     2574.18    123.98 o 
  -3   2  10     2535.41     2417.07    144.70 o 
  -2   2  10     9717.48     9712.38    257.65 o 
  -1   2  10     2366.60     2424.86    202.78 o 
   0   2  10     4910.58     5069.48    244.20 o 
   1   2  10     2730.31     2614.28    214.90 o 
   2   2  10     1169.35     1200.13    316.37 o 
   3   2  10      528.53      434.36    116.01 o 
   4   2  10     2002.51     2044.07    215.77 o 
   5   2  10      763.54      686.86    201.98 o 
   6   2  10     2134.02     2223.41    232.82 o 
 -10   3  10      260.01      275.24    127.08 o 
  -9   3  10      140.23      212.33     79.22 o 
  -8   3  10     1167.18     1261.22    126.72 o 
  -7   3  10     2387.48     2335.46    127.77 o 
  -6   3  10     6204.38     5966.81    208.15 o 
  -5   3  10     9778.99     9676.47    258.63 o 
  -4   3  10     1946.40     1872.19    102.25 o 
  -3   3  10     1093.25     1100.69    274.57 o 
  -2   3  10     4332.58     4486.98    234.74 o 
  -1   3  10     1726.11     1947.86    222.80 o 
   0   3  10     4268.85     4195.82    215.80 o 
   1   3  10      338.02      383.48    123.01 o 
   2   3  10      258.69      330.53    103.94 o 
   3   3  10      236.24      296.33     81.31 o 
   4   3  10       10.53       37.97     53.97 o 
   5   3  10      462.33      434.98    114.94 o 
   6   3  10      618.99      562.91    222.21 o 
 -10   4  10     1454.62     1427.38    616.59 o 
  -9   4  10       79.80       76.09     62.16 o 
  -8   4  10     3294.52     3154.14    205.74 o 
  -7   4  10      623.36      728.83    200.44 o 
  -6   4  10     1462.31     1451.05    328.39 o 
  -5   4  10     4560.04     4435.92    166.43 o 
  -4   4  10      227.30      217.28     61.43 o 
  -3   4  10     5474.28     5896.13    207.31 o 
  -2   4  10     8070.10     7971.73    226.75 o 
  -1   4  10     6589.94     6601.50    213.74 o 
   0   4  10     2046.67     1889.32    133.74 o 
   1   4  10     5306.60     4949.84    225.70 o 
   2   4  10     2921.38     2782.44    154.48 o 
   3   4  10     1129.57     1141.22    313.76 o 
   4   4  10     1120.05     1136.48    300.62 o 
   5   4  10      275.02      207.01    126.02 o 
   6   4  10      505.98      527.77    165.95 o 
 -10   5  10      379.06      248.11     98.79 o 
  -9   5  10      870.95      955.30    273.84 o 
  -8   5  10      904.79     1012.83    347.50 o 
  -7   5  10     4435.16     4405.69    286.61 o 
  -6   5  10      730.33      943.12    273.94 o 
  -5   5  10       22.54       73.39     53.22 o 
  -4   5  10      693.63      591.89    148.21 o 
  -3   5  10     2647.56     2698.22    148.23 o 
  -2   5  10     1095.59     1132.06    205.85 o 
  -1   5  10    19601.35    19150.16    458.86 o 
   0   5  10      660.84      760.60    179.18 o 
   1   5  10     5073.16     4899.07    304.47 o 
   2   5  10     1863.56     1853.61    345.51 o 
   3   5  10     2008.68     2164.71    396.13 o 
   4   5  10     1964.08     2057.82    297.32 o 
   5   5  10     3079.73     2731.58    463.55 o 
   6   5  10     2903.85     2942.44    276.56 o 
  -9   6  10     1538.63     1531.83    153.65 o 
  -8   6  10       20.21       52.83     53.36 o 
  -7   6  10     2191.85     2082.87    244.49 o 
  -6   6  10     1295.18     1240.17    338.85 o 
  -5   6  10     5788.90     5530.14    127.43 o 
  -4   6  10     1281.74     1171.35    100.18 o 
  -3   6  10    10548.81    10668.29    357.16 o 
  -2   6  10    11869.38    11768.50    387.38 o 
  -1   6  10    11691.28    11362.79    390.53 o 
   0   6  10     2779.82     2604.69    239.85 o 
   1   6  10       54.79      139.69     64.00 o 
   2   6  10      365.18      412.98    144.40 o 
   3   6  10     1098.05      996.64    276.79 o 
   4   6  10       59.19       80.48     64.96 o 
   5   6  10      805.99      689.00    225.68 o 
  -9   7  10      273.00      284.33     80.00 o 
  -8   7  10     3730.62     3750.44    204.80 o 
  -7   7  10     6461.27     6392.94    237.73 o 
  -6   7  10      575.70      643.05    202.43 o 
  -5   7  10      154.19      169.98     65.37 o 
  -4   7  10     1381.40     1409.48     82.53 o 
  -3   7  10       79.32       91.89     53.66 o 
  -2   7  10      985.09      965.13    214.16 o 
  -1   7  10     5328.72     5462.67    253.67 o 
   0   7  10     3981.55     3805.29    161.79 o 
   1   7  10     3201.12     3075.27    165.26 o 
   2   7  10     6665.17     6542.19    236.39 o 
   3   7  10      262.07      285.52     88.72 o 
   4   7  10     2341.76     2308.19    209.67 o 
   5   7  10     2403.77     2225.98    436.63 o 
  -9   8  10       93.34      113.35     74.49 o 
  -8   8  10     1037.70      912.46    332.25 o 
  -7   8  10      805.72      826.23    258.61 o 
  -6   8  10      356.61      509.35    148.88 o 
  -5   8  10      585.38      518.05    145.34 o 
  -4   8  10     1843.96     1809.09     96.04 o 
  -3   8  10      571.40      672.08    167.35 o 
  -2   8  10     6308.86     6350.01    197.37 o 
  -1   8  10     4996.32     4835.54    183.96 o 
   0   8  10      186.74      235.01     87.85 o 
   1   8  10     2291.82     2402.86    200.61 o 
   2   8  10     2799.94     3048.16    496.42 o 
   3   8  10     3499.71     3445.92    504.44 o 
   4   8  10     5214.59     5297.70    246.77 o 
   5   8  10      445.29      410.83    125.51 o 
  -8   9  10     1753.59     1454.64    464.25 o 
  -7   9  10     1315.60     1143.17    377.93 o 
  -6   9  10     1748.41     1663.87    359.95 o 
  -5   9  10     2281.50     2040.29    403.52 o 
  -4   9  10     1711.19     1700.79    132.79 o 
  -3   9  10      121.09      156.64     50.13 o 
  -2   9  10     1300.13     1283.77    165.80 o 
  -1   9  10      411.82      456.94    105.64 o 
   0   9  10     2236.21     2336.62    276.34 o 
   1   9  10     1487.98     1564.19    200.26 o 
   2   9  10      439.45      494.97    167.13 o 
   3   9  10     2645.69     2496.39    270.07 o 
   4   9  10     1769.98     1809.47    354.92 o 
   5   9  10      275.89      192.08     64.28 o 
  -8  10  10      449.99      352.20    155.49 o 
  -7  10  10     1483.23     1338.77    255.14 o 
  -6  10  10     4956.29     5240.19    299.14 o 
  -5  10  10     5183.56     5109.01    299.45 o 
  -4  10  10      657.47      686.24    205.78 o 
  -3  10  10     5312.67     5532.63    153.95 o 
  -2  10  10     6188.88     6136.31    233.03 o 
  -1  10  10       93.60       70.04     45.77 o 
   0  10  10      919.71      928.56    175.86 o 
   1  10  10     1466.14     1507.70    209.11 o 
   2  10  10     1520.02     1605.17    256.20 o 
   3  10  10     3698.50     3666.71    247.68 o 
   4  10  10     1197.02     1189.70    337.82 o 
  -8  11  10     1072.27      836.68    308.96 o 
  -7  11  10      114.67       72.84     45.71 o 
  -6  11  10     6628.85     6573.21    245.09 o 
  -5  11  10     1568.08     1509.21    404.00 o 
  -4  11  10     7096.02     7212.86    261.63 o 
  -3  11  10      250.70      288.68     93.52 o 
  -2  11  10     2171.67     2125.74    127.98 o 
  -1  11  10     3695.19     3782.88    260.77 o 
   0  11  10      281.48      241.06     93.60 o 
   1  11  10     2538.36     2485.22    132.07 o 
   2  11  10     4448.28     4336.63    150.95 o 
   3  11  10     3467.18     3664.71    216.69 o 
   4  11  10      577.48      451.65    115.88 o 
  -7  12  10     2949.60     2686.31    511.27 o 
  -6  12  10        2.14       28.81     48.26 o 
  -5  12  10     1182.27     1365.11    228.94 o 
  -4  12  10      182.14       98.41     57.00 o 
  -3  12  10     4090.44     4176.73    234.15 o 
  -2  12  10      126.52      128.17     61.98 o 
  -1  12  10     1818.64     1968.65    112.87 o 
   0  12  10     3533.77     3635.92    129.74 o 
   1  12  10     3673.53     3523.54    132.22 o 
   2  12  10       90.80      111.06     64.13 o 
   3  12  10     1385.45     1317.51    434.08 o 
  -6  13  10     1605.13     1451.02    420.74 o 
  -5  13  10       77.07       93.49     49.62 o 
  -4  13  10      391.66      355.16    159.66 o 
  -3  13  10       74.62       59.21     85.68 o 
  -2  13  10      755.60      636.08    249.52 o 
  -1  13  10     1246.83     1382.56    138.69 o 
   0  13  10     1115.51     1189.21    253.50 o 
   1  13  10       78.16      115.79     92.30 o 
   2  13  10     4801.49     5181.46    225.79 o 
  -5  14  10     1087.17      989.93    521.12 o 
  -4  14  10       33.15        4.39     79.28 o 
  -3  14  10      389.57      379.61    302.21 o 
  -2  14  10      495.80      466.91    213.41 o 
  -1  14  10     1219.66     1382.47    448.24 o 
   0  14  10     3404.43     3250.19    499.70 o 
   1  14  10     1893.28     1799.99    482.36 o 
  -4  15  10     2008.46     1902.21    722.47 o 
  -3  15  10      705.41      470.94    321.15 o 
  -2  15  10     2574.83     2680.25    665.77 o 
  -1  15  10      310.43      319.40    112.11 o 
   0  15  10      646.04      597.13    234.38 o 
  -4 -14  11      615.37      428.04    287.53 o 
  -3 -14  11      409.13      378.86    152.17 o 
  -2 -14  11     1184.39      830.48    609.31 o 
  -1 -14  11     1451.23     1304.31    508.45 o 
   0 -14  11      240.48      169.48    113.91 o 
  -3 -13  11      772.38      649.33    351.14 o 
  -2 -13  11     2582.62     2931.53    297.07 o 
  -1 -13  11     1920.17     2235.28    204.23 o 
   0 -13  11     1485.13     1093.05    463.41 o 
   1 -13  11     1448.59     1461.50    476.46 o 
  -6 -12  11      604.22      458.65    325.67 o 
  -5 -12  11      519.36      482.23    198.21 o 
  -4 -12  11     3060.67     3102.02    198.09 o 
  -3 -12  11     1696.61     1322.25    509.83 o 
  -2 -12  11     2123.39     2135.42    202.10 o 
  -1 -12  11     1880.60     1525.35    539.94 o 
   0 -12  11      576.90      577.32    265.96 o 
   1 -12  11     1827.97     1588.58    733.89 o 
   2 -12  11       25.90       67.37    107.26 o 
  -7 -11  11      256.86      286.15    216.65 o 
  -6 -11  11     1719.43     1385.73    546.71 o 
  -5 -11  11      765.73      576.32    388.14 o 
  -4 -11  11     3686.67     3882.19    274.61 o 
  -3 -11  11     4112.90     4325.32    383.69 o 
  -2 -11  11     6239.72     6523.18    421.01 o 
  -1 -11  11     2805.10     3114.56    233.84 o 
   0 -11  11     2393.87     2337.40    367.32 o 
   1 -11  11      708.21      610.44    385.26 o 
   2 -11  11     1541.85     1421.98    494.40 o 
   3 -11  11      509.51      532.79    264.07 o 
  -8 -10  11      863.14      848.17    461.03 o 
  -7 -10  11     1984.17     1767.35    693.37 o 
  -6 -10  11     1302.57     1107.48    523.76 o 
  -5 -10  11     1594.72     1309.58    299.45 o 
  -4 -10  11     1182.12     1330.91    266.46 o 
  -3 -10  11     2056.66     2102.80    170.24 o 
  -2 -10  11     3131.67     3357.06    257.55 o 
  -1 -10  11     1044.64     1137.34    553.11 o 
   0 -10  11     2738.59     2858.89    239.99 o 
   1 -10  11      433.98      531.03    310.36 o 
   2 -10  11     6013.60     6625.55    396.17 o 
   3 -10  11      408.98      387.27    227.32 o 
  -8  -9  11     2293.78     2362.61    212.26 o 
  -7  -9  11      534.39      627.00    321.66 o 
  -6  -9  11      712.73      501.43    275.62 o 
  -5  -9  11     1503.31     1306.07    475.08 o 
  -4  -9  11      523.13      580.08    269.72 o 
  -3  -9  11     1124.44      945.90    388.90 o 
  -1  -9  11     2311.79     2715.50    809.41 o 
   0  -9  11     3439.01     3489.91    472.45 o 
   1  -9  11      691.01      751.45    335.83 o 
   2  -9  11     2693.53     2538.24    829.86 o 
   3  -9  11      829.17      835.63    335.45 o 
   4  -9  11     2100.76     1941.47    891.08 o 
  -8  -8  11      998.56      997.33    382.62 o 
  -7  -8  11     2065.74     1855.29    699.39 o 
  -6  -8  11     3066.15     3186.45    238.98 o 
  -5  -8  11     1392.97     1345.58    486.12 o 
  -4  -8  11     2728.11     2400.00    284.90 o 
  -3  -8  11     5268.65     5576.66    374.09 o 
  -2  -8  11     2482.26     2411.31    147.86 o 
  -1  -8  11     2657.54     2707.52    145.56 o 
   0  -8  11     1637.52     1714.38    169.42 o 
   1  -8  11      519.70      467.71    166.09 o 
   2  -8  11      845.13      746.19    211.89 o 
   3  -8  11     5121.57     5053.49    226.61 o 
   4  -8  11      397.97      446.98    232.08 o 
  -9  -7  11      186.21      304.22    164.59 o 
  -8  -7  11      343.98      336.33    220.17 o 
  -7  -7  11      711.87      687.47    311.37 o 
  -6  -7  11      502.49      551.10    204.74 o 
  -5  -7  11     3140.15     3390.93    219.04 o 
  -4  -7  11      117.38      134.48     98.60 o 
  -3  -7  11     8975.49     9340.11    253.30 o 
  -2  -7  11     6873.25     7266.72    232.08 o 
  -1  -7  11     1665.60     1681.09    154.34 o 
   0  -7  11       25.45       41.83     49.11 o 
   1  -7  11     3329.17     3220.79    269.91 o 
   2  -7  11     3253.36     3283.41    198.43 o 
   3  -7  11      201.31      292.00    116.23 o 
   4  -7  11      689.57      686.95    247.53 o 
   5  -7  11      316.42      259.01     98.35 o 
  -9  -6  11      736.45      757.72    367.07 o 
  -8  -6  11     4624.09     4389.02    507.32 o 
  -7  -6  11     5814.01     5664.47    324.67 o 
  -6  -6  11    12563.45    13057.53    390.15 o 
  -5  -6  11    10392.73    10967.77    576.70 o 
  -4  -6  11     1361.93     1344.64     83.92 o 
  -3  -6  11     2267.54     2461.03    147.23 o 
  -2  -6  11      656.85      704.62    244.48 o 
  -1  -6  11      752.93      833.19    242.35 o 
   0  -6  11     2065.90     1970.68    175.84 o 
   1  -6  11     2741.48     2981.66    233.79 o 
   2  -6  11      947.68     1076.82    305.01 o 
   3  -6  11     3093.70     2947.41    685.68 o 
   4  -6  11      453.12      401.64    171.88 o 
   5  -6  11      444.09      383.41    139.91 o 
  -9  -5  11      754.65      965.97    414.11 o 
  -8  -5  11      495.15      488.13    269.72 o 
  -7  -5  11     1729.17     1668.74    459.90 o 
  -6  -5  11     1583.29     1611.66    613.45 o 
  -5  -5  11     3037.75     2929.59    154.58 o 
  -4  -5  11     4070.41     4011.54    148.23 o 
  -3  -5  11     3504.24     3696.34    256.04 o 
  -2  -5  11     2633.06     2573.08    180.25 o 
  -1  -5  11     1639.68     1808.79    156.89 o 
   0  -5  11     1348.08     1517.94    158.90 o 
   1  -5  11     8991.03     8724.56    367.89 o 
   2  -5  11     2285.04     2035.89    216.60 o 
   3  -5  11     5082.75     5091.31    248.20 o 
   4  -5  11     1586.67     1626.04    524.70 o 
   5  -5  11      761.88      688.34    263.34 o 
 -10  -4  11      532.49      337.34    224.93 o 
  -9  -4  11      170.01      226.44    141.51 o 
  -8  -4  11      180.74      205.61    119.93 o 
  -7  -4  11      200.16      167.23     82.67 o 
  -6  -4  11     1928.97     1880.83     82.33 o 
  -5  -4  11     2276.99     2145.72    263.32 o 
  -4  -4  11     2504.95     2587.35    193.93 o 
  -3  -4  11     1804.99     1631.27    166.11 o 
  -2  -4  11     1592.23     1468.57    132.31 o 
  -1  -4  11     9031.27     9390.79    361.44 o 
   0  -4  11     2503.21     2530.97    350.24 o 
   1  -4  11     1658.97     1909.48    452.18 o 
   2  -4  11     4741.46     4549.93    356.49 o 
   3  -4  11    15341.09    15098.33    499.04 o 
   4  -4  11      582.65      562.28    182.15 o 
   5  -4  11     1514.43     1424.54    372.04 o 
 -10  -3  11     4226.71     4096.72    297.07 o 
  -9  -3  11     1830.93     2250.96    566.03 o 
  -8  -3  11      217.19       93.71     88.44 o 
  -7  -3  11     1633.97     1699.48    480.73 o 
  -6  -3  11     1067.88      938.79    121.37 o 
  -5  -3  11       62.55      111.67     48.88 o 
  -4  -3  11     3192.67     3058.21    189.05 o 
  -3  -3  11     3233.37     3296.42    171.61 o 
  -2  -3  11      691.46      718.28    209.02 o 
  -1  -3  11     5232.96     4942.49    216.02 o 
   0  -3  11     2885.23     3032.60    208.87 o 
   1  -3  11       26.38       52.84     51.62 o 
   2  -3  11     5355.94     4979.67    391.61 o 
   3  -3  11     1868.15     1664.36    385.47 o 
   4  -3  11     3685.51     3242.78    244.53 o 
   5  -3  11     1796.36     1483.15    391.49 o 
 -10  -2  11     1154.76     1007.62    575.32 o 
  -9  -2  11      928.83     1195.92    337.46 o 
  -8  -2  11      392.21      380.99    191.56 o 
  -7  -2  11      392.10      336.05    112.49 o 
  -6  -2  11     3300.97     3238.44    148.16 o 
  -5  -2  11      371.72      335.50    111.92 o 
  -4  -2  11     7213.04     7344.41    259.94 o 
  -3  -2  11       16.63       39.47     65.28 o 
  -2  -2  11    13710.72    14145.71    442.36 o 
  -1  -2  11     3902.70     3824.27    210.72 o 
   0  -2  11     3862.02     3928.36    254.09 o 
   1  -2  11     2109.95     1985.23    461.77 o 
   2  -2  11     4443.57     4387.04    269.54 o 
   3  -2  11      438.80      426.87    127.77 o 
   4  -2  11     1363.32     1279.48    265.19 o 
   5  -2  11     1529.04     1518.39    321.97 o 
 -10  -1  11     2804.33     3172.14    275.24 o 
  -9  -1  11     2162.34     2286.96    244.88 o 
  -8  -1  11     2302.30     2414.17    741.54 o 
  -7  -1  11     4822.20     4693.14    169.92 o 
  -6  -1  11     5490.05     5107.14    186.96 o 
  -5  -1  11     1220.79     1085.09    101.43 o 
  -4  -1  11      396.65      417.17    164.26 o 
  -3  -1  11     1586.03     1632.13    119.62 o 
  -2  -1  11    17673.48    17953.52    565.05 o 
  -1  -1  11    14650.90    14964.83    480.25 o 
   0  -1  11     2201.91     2177.08    135.51 o 
   1  -1  11      669.88      674.56    248.53 o 
   2  -1  11       59.65       67.37     51.48 o 
   3  -1  11     1354.02     1305.38    364.07 o 
   4  -1  11     1705.61     1568.11    496.23 o 
   5  -1  11     1991.47     1793.98    351.43 o 
 -10   0  11       19.65       59.97     73.01 o 
  -9   0  11     2539.28     2554.43    830.73 o 
  -8   0  11      390.55      276.26    100.00 o 
  -7   0  11       14.72       60.54     49.69 o 
  -6   0  11      177.04      287.44     82.97 o 
  -5   0  11     1302.38     1148.48    106.34 o 
  -4   0  11     4093.90     3991.47    160.27 o 
  -3   0  11     2685.88     2852.53    179.10 o 
  -2   0  11      444.21      402.46    123.89 o 
  -1   0  11     3235.80     3241.69    228.22 o 
   0   0  11    15734.60    16007.83    511.64 o 
   1   0  11     6502.04     6601.95    282.49 o 
   2   0  11     1321.26     1331.91    315.30 o 
   3   0  11       43.90       43.93     46.75 o 
   4   0  11     2199.30     2107.08    515.04 o 
   5   0  11     1009.95      919.04    261.71 o 
   6   0  11      146.79      116.76     71.87 o 
 -10   1  11     2567.15     2810.09    630.89 o 
  -9   1  11     2419.66     2779.11    673.54 o 
  -8   1  11     2838.56     2812.28    212.83 o 
  -7   1  11     4494.67     4725.98    210.82 o 
  -6   1  11     5034.00     4655.72    223.22 o 
  -5   1  11     1285.46     1272.32    109.34 o 
  -4   1  11      399.13      452.11    179.41 o 
  -3   1  11     1547.88     1545.48    153.45 o 
  -2   1  11    17758.90    18364.88    774.53 o 
  -1   1  11    13953.24    14461.39    480.78 o 
   0   1  11     2464.55     2403.65    174.78 o 
   1   1  11      577.92      658.84    199.98 o 
   2   1  11       58.94       72.25     57.84 o 
   3   1  11     1284.77     1341.13    254.75 o 
   4   1  11     1663.05     1605.69    209.95 o 
   5   1  11     2203.55     1802.82    459.29 o 
 -10   2  11     1081.32     1092.42    427.41 o 
  -9   2  11      994.01     1049.52    365.69 o 
  -8   2  11      336.07      320.47     91.77 o 
  -7   2  11      235.26      220.87     67.52 o 
  -6   2  11     3393.42     3551.82    189.77 o 
  -5   2  11      285.46      257.44     84.47 o 
  -4   2  11     7588.45     7727.14    279.91 o 
  -3   2  11      104.89      139.80     64.43 o 
  -2   2  11    13475.41    13740.17    440.02 o 
  -1   2  11     4364.71     4256.12    241.63 o 
   0   2  11     4537.36     4424.77    276.64 o 
   1   2  11     2275.03     2246.13    452.33 o 
   2   2  11     4202.76     3981.55    205.01 o 
   3   2  11      638.75      639.64    198.11 o 
   4   2  11     1580.84     1467.18    428.79 o 
   5   2  11     1367.66     1276.00    359.88 o 
 -10   3  11     4439.47     4563.02    620.35 o 
  -9   3  11     1980.46     2001.89    179.94 o 
  -8   3  11      250.31      203.16     74.54 o 
  -7   3  11     1708.82     1646.61    114.04 o 
  -6   3  11     1176.14     1427.44    306.38 o 
  -5   3  11      186.98      201.78     52.13 o 
  -4   3  11     2996.34     3014.61    226.62 o 
  -3   3  11     2925.74     2710.10    153.82 o 
  -2   3  11      872.35      872.79    200.19 o 
  -1   3  11     4727.66     4634.37    210.41 o 
   0   3  11     2690.10     2848.25    244.14 o 
   1   3  11       23.92       46.89     65.30 o 
   2   3  11     6061.68     5702.97    269.30 o 
   3   3  11     1798.10     1720.82    436.16 o 
   4   3  11     3284.56     3454.51    544.64 o 
   5   3  11     1557.97     1243.12    380.99 o 
 -10   4  11      656.86      493.65    289.41 o 
  -9   4  11      149.09      118.79     87.60 o 
  -8   4  11      244.61      292.01     91.37 o 
  -7   4  11      341.44      372.78    108.87 o 
  -6   4  11     1935.40     2031.47    166.39 o 
  -5   4  11     2150.64     2082.72    189.87 o 
  -4   4  11     2519.36     2933.55    258.65 o 
  -3   4  11     1677.45     1598.47    152.40 o 
  -2   4  11     1759.90     1894.15    168.81 o 
  -1   4  11     8149.96     8371.02    327.50 o 
   0   4  11     2740.81     2829.81    203.63 o 
   1   4  11     1884.56     1965.07    187.81 o 
   2   4  11     4866.38     4815.46    293.18 o 
   3   4  11    14783.53    14487.03    513.09 o 
   4   4  11      587.76      663.45    201.27 o 
   5   4  11     1423.33     1441.03    354.46 o 
  -9   5  11      656.12      654.27    207.71 o 
  -8   5  11      622.42      629.97    175.03 o 
  -7   5  11     1777.61     1664.15    185.67 o 
  -6   5  11     1284.98     1272.20    297.93 o 
  -5   5  11     2501.33     2509.99    313.87 o 
  -4   5  11     4212.85     4197.02    191.44 o 
  -3   5  11     3934.68     4276.88    264.32 o 
  -2   5  11     2228.20     2030.06    137.31 o 
  -1   5  11     2136.53     2183.51    171.97 o 
   0   5  11     1141.97     1113.94    257.79 o 
   1   5  11     9724.16     9413.35    372.82 o 
   2   5  11     2710.26     2757.97    494.63 o 
   3   5  11     4935.39     4992.02    236.10 o 
   4   5  11     1572.66     1432.09    313.48 o 
   5   5  11      618.47      686.30    259.76 o 
  -9   6  11      720.63      646.37    290.98 o 
  -8   6  11     4518.11     4284.62    182.15 o 
  -7   6  11     5297.78     5240.97    227.88 o 
  -6   6  11    12023.77    12028.69    317.83 o 
  -5   6  11    10889.78    10868.46    392.35 o 
  -4   6  11     1786.73     1720.73    307.68 o 
  -3   6  11     2229.46     2326.92    137.80 o 
  -2   6  11      474.69      543.16    160.20 o 
  -1   6  11      842.99      936.11    190.97 o 
   0   6  11     2252.65     2216.40    401.52 o 
   1   6  11     2966.44     2502.67    338.90 o 
   2   6  11      993.44     1053.19    206.14 o 
   3   6  11     2941.98     3230.06    391.96 o 
   4   6  11      507.06      468.68    153.34 o 
   5   6  11      344.70      288.08    111.00 o 
  -9   7  11      207.85      191.46     63.49 o 
  -8   7  11      298.34      347.28    104.50 o 
  -7   7  11      604.88      652.00    147.26 o 
  -6   7  11      441.18      439.66    117.61 o 
  -5   7  11     2752.28     2966.80    199.72 o 
  -4   7  11      175.16      209.59     71.72 o 
  -3   7  11     8854.50     9112.93    308.23 o 
  -2   7  11     7022.68     6976.18    336.21 o 
  -1   7  11     2115.30     2042.17    173.12 o 
   0   7  11        8.34       23.48     66.55 o 
   1   7  11     3120.89     3135.63    212.64 o 
   2   7  11     3204.52     3195.14    238.13 o 
   3   7  11      259.92      264.65    109.40 o 
   4   7  11      777.53      672.01    227.09 o 
   5   7  11      314.09      221.93     81.37 o 
  -8   8  11      923.89      876.60    311.22 o 
  -7   8  11     2158.40     2219.11    193.80 o 
  -6   8  11     3289.79     3305.33    175.77 o 
  -5   8  11     1636.28     1605.33    270.37 o 
  -4   8  11     2747.00     2748.45    160.78 o 
  -3   8  11     4894.22     4978.50    225.38 o 
  -2   8  11     2528.51     2496.95    347.92 o 
  -1   8  11     2674.02     2584.51    367.60 o 
   0   8  11     2215.63     2016.29    280.63 o 
   1   8  11      394.76      397.36    135.96 o 
   2   8  11     1098.61     1146.29    260.22 o 
   3   8  11     5175.49     5275.50    215.31 o 
   4   8  11      399.49      409.37    163.20 o 
  -8   9  11     2136.84     2229.42    346.86 o 
  -7   9  11      553.87      609.19    139.20 o 
  -6   9  11      937.40      852.17    328.38 o 
  -5   9  11     1499.10     1334.19    252.55 o 
  -4   9  11      449.62      555.01    113.73 o 
  -3   9  11      882.94      712.87    131.11 o 
  -2   9  11       20.11        9.76     44.46 o 
  -1   9  11     2269.70     2373.53    190.72 o 
   0   9  11     3430.18     3430.68    143.43 o 
   1   9  11      804.92      835.86    251.13 o 
   2   9  11     2925.34     2804.01    288.40 o 
   3   9  11      561.02      501.03    126.54 o 
   4   9  11     1915.51     1883.40    323.90 o 
  -8  10  11      766.41      748.01    337.48 o 
  -7  10  11     2118.12     2282.51    192.24 o 
  -6  10  11      992.65      977.25    300.74 o 
  -5  10  11     1915.23     1729.49    361.87 o 
  -4  10  11     1448.38     1451.96    325.04 o 
  -3  10  11     2405.54     2528.64    243.79 o 
  -2  10  11     3681.07     3546.72    140.99 o 
  -1  10  11      834.39      893.71    171.09 o 
   0  10  11     3084.30     3172.87    159.38 o 
   1  10  11      483.52      588.96    178.67 o 
   2  10  11     5667.13     5763.34    210.54 o 
   3  10  11      409.46      343.40     91.75 o 
  -7  11  11      408.04      423.25    159.84 o 
  -6  11  11     1604.30     1326.20    285.82 o 
  -5  11  11      866.58      928.39    241.42 o 
  -4  11  11     3438.76     3630.41    183.75 o 
  -3  11  11     3314.26     3255.52    135.89 o 
  -2  11  11     6399.86     6520.46    267.62 o 
  -1  11  11     2685.11     2670.56    207.39 o 
   0  11  11     2331.76     2496.43    134.03 o 
   1  11  11      422.37      357.06     82.29 o 
   2  11  11     1388.73     1317.68    296.84 o 
   3  11  11      475.14      402.61    106.84 o 
  -6  12  11      679.06      479.65    201.26 o 
  -5  12  11      506.48      447.96    160.93 o 
  -4  12  11     2851.23     2894.93    191.25 o 
  -3  12  11     1735.80     1465.46    291.38 o 
  -2  12  11     2146.54     2078.07    121.26 o 
  -1  12  11     1733.64     1545.76    255.20 o 
   0  12  11      557.73      569.63    153.64 o 
   1  12  11     2408.28     2496.80    217.73 o 
   2  12  11        9.79       69.82     88.76 o 
  -5  13  11     1328.11     1232.32    215.50 o 
  -4  13  11     1375.76     1149.13    652.72 o 
  -3  13  11      888.40      951.17    326.67 o 
  -2  13  11     2545.05     2739.74    171.93 o 
  -1  13  11     2117.17     2266.37    163.64 o 
   0  13  11     1435.84     1351.49    287.88 o 
   1  13  11     1443.70     1504.57    422.44 o 
  -4  14  11      434.27      428.04    154.30 o 
  -3  14  11      282.18      214.65    123.19 o 
  -2  14  11     1556.49     1337.93    515.35 o 
  -1  14  11     1677.24     1462.47    385.96 o 
   0  14  11      139.40      103.36     81.30 o 
  -4 -13  12      720.46      446.35    317.52 o 
  -3 -13  12     1659.56     1505.16    602.29 o 
  -2 -13  12     2773.62     2563.33    218.53 o 
  -1 -13  12      962.75      706.66    446.98 o 
   0 -13  12     1063.85      798.37    520.49 o 
  -6 -12  12     3936.74     3824.74    391.53 o 
  -5 -12  12     1251.51     1016.53    403.95 o 
  -4 -12  12      985.57      777.79    557.50 o 
  -3 -12  12      552.60      391.53    169.73 o 
  -2 -12  12      512.74      430.17    168.35 o 
  -1 -12  12      615.50      503.18    312.75 o 
   0 -12  12     2924.99     2696.06    251.90 o 
   1 -12  12     3297.11     3639.57    277.37 o 
  -6 -11  12     1766.61     1901.71    183.03 o 
  -5 -11  12     2305.56     2364.87    214.52 o 
  -4 -11  12     2072.28     2083.23    710.30 o 
  -3 -11  12       59.76       75.52     93.34 o 
  -2 -11  12     2093.21     2044.22    204.11 o 
  -1 -11  12      750.14      687.09    275.99 o 
   0 -11  12     1452.69     1184.00    390.40 o 
   1 -11  12      199.08      255.29    133.98 o 
   2 -11  12      347.33      321.28    161.45 o 
  -7 -10  12     2578.71     3221.57    248.27 o 
  -6 -10  12      470.00      441.71    291.92 o 
  -5 -10  12      763.06      580.33    355.53 o 
  -4 -10  12      767.33      797.62    421.51 o 
  -3 -10  12     5080.01     5019.21    315.63 o 
  -2 -10  12     2635.14     2829.41    781.43 o 
  -1 -10  12     1975.85     1918.64    642.43 o 
   0 -10  12      230.78      246.13    132.22 o 
   1 -10  12     3958.17     3518.26    510.96 o 
   2 -10  12     1993.59     2031.80    522.25 o 
  -8  -9  12      563.13      393.54    258.43 o 
  -7  -9  12     1048.79     1006.87    387.52 o 
  -6  -9  12      493.58      502.05    207.37 o 
  -5  -9  12     4027.90     4144.26    242.75 o 
  -4  -9  12     2735.99     2815.61    196.83 o 
  -3  -9  12      824.37      720.59    404.45 o 
  -2  -9  12      810.54      873.51    330.06 o 
  -1  -9  12     3025.89     2959.13    415.62 o 
   0  -9  12     3333.64     3435.47    262.82 o 
   1  -9  12     3535.88     3579.36    276.62 o 
   2  -9  12     1460.72     1332.66    502.68 o 
   3  -9  12     1156.81      992.19    479.60 o 
  -8  -8  12     1617.34     1462.50    600.78 o 
  -7  -8  12      629.18      595.51    292.55 o 
  -6  -8  12       68.09       92.58     58.59 o 
  -5  -8  12      410.61      376.10    247.14 o 
  -4  -8  12      303.00      303.21    171.74 o 
  -3  -8  12     1488.83     1678.91    650.96 o 
  -2  -8  12      263.54      302.63    115.99 o 
  -1  -8  12     3002.96     3236.39    174.32 o 
   0  -8  12     1170.46     1231.32    333.98 o 
   1  -8  12     2484.05     2339.33    243.30 o 
   2  -8  12     8538.43     8604.48    412.86 o 
   3  -8  12     2278.74     1907.20    542.82 o 
  -8  -7  12      419.53      464.42    278.63 o 
  -7  -7  12     1562.40     1666.86    465.80 o 
  -6  -7  12     1242.41     1055.17    462.41 o 
  -5  -7  12     3641.95     3320.93    235.60 o 
  -4  -7  12     2317.58     2375.52    182.22 o 
  -3  -7  12     1783.01     1913.59    203.48 o 
  -2  -7  12      692.78      677.04    209.25 o 
  -1  -7  12     4811.49     4666.69    203.37 o 
   0  -7  12     2857.85     3067.98    170.43 o 
   1  -7  12      567.31      392.53    130.90 o 
   2  -7  12     1962.51     1966.90    427.52 o 
   3  -7  12      259.89      303.34    196.08 o 
   4  -7  12     1329.86     1146.53    328.61 o 
  -9  -6  12     2121.56     2274.67    233.97 o 
  -8  -6  12      490.67      427.41    289.41 o 
  -7  -6  12      707.09      562.77    368.20 o 
  -6  -6  12     2804.24     2856.39    221.42 o 
  -5  -6  12     2577.38     2456.89    212.14 o 
  -4  -6  12     1164.72     1199.83    117.40 o 
  -3  -6  12     5599.04     5757.54    284.08 o 
  -2  -6  12     1215.63     1276.92    290.23 o 
  -1  -6  12     5367.53     5625.97    298.71 o 
   0  -6  12     5332.88     5422.33    224.27 o 
   1  -6  12       69.28      130.49     71.14 o 
   2  -6  12     1278.95     1211.70    329.46 o 
   3  -6  12       43.78      118.68     67.24 o 
   4  -6  12      264.36      227.30    116.78 o 
  -9  -5  12      822.28      694.87    348.25 o 
  -8  -5  12      764.70      810.66    452.37 o 
  -7  -5  12      518.50      530.03    185.29 o 
  -6  -5  12      507.70      331.82    132.85 o 
  -5  -5  12      720.79      703.25    188.06 o 
  -4  -5  12     4047.74     3972.86    138.41 o 
  -3  -5  12     6422.71     6495.56    205.82 o 
  -2  -5  12     2045.18     1976.51    255.04 o 
  -1  -5  12     3362.37     3553.36    207.80 o 
   0  -5  12        0.01       43.08     45.32 o 
   1  -5  12        4.22      136.12     80.57 o 
   2  -5  12      327.52      333.92    113.26 o 
   3  -5  12      266.96      287.74    127.86 o 
   4  -5  12      452.00      428.49    146.58 o 
  -9  -4  12     1960.13     2017.50    536.43 o 
  -8  -4  12     2849.50     2964.90    247.01 o 
  -7  -4  12      956.70      884.05    413.36 o 
  -6  -4  12      234.40      190.41     72.66 o 
  -5  -4  12      142.13      136.30     65.94 o 
  -4  -4  12       61.60       73.63     58.40 o 
  -3  -4  12     3880.00     4057.97    159.78 o 
  -2  -4  12     5027.53     5013.14    210.09 o 
  -1  -4  12    11037.80    11152.96    311.96 o 
   0  -4  12     1434.58     1274.34    159.73 o 
   1  -4  12     1889.08     1855.48    198.07 o 
   2  -4  12      396.02      364.18    136.94 o 
   3  -4  12      407.64      394.83    114.33 o 
   4  -4  12     5303.53     5524.33    350.80 o 
  -9  -3  12       87.09       83.17    115.29 o 
  -8  -3  12     1990.77     2153.36    687.72 o 
  -7  -3  12     1324.16     1351.60    456.01 o 
  -6  -3  12     3364.70     3298.39    208.50 o 
  -5  -3  12     8259.77     7958.96    291.24 o 
  -4  -3  12     6846.21     6619.94    218.20 o 
  -3  -3  12       73.15       79.22     58.20 o 
  -2  -3  12     6317.14     6063.09    233.86 o 
  -1  -3  12      154.25      129.47     59.14 o 
   0  -3  12     4959.82     4829.60    206.15 o 
   1  -3  12       29.73       58.88     54.62 o 
   2  -3  12       17.14       60.31     71.52 o 
   3  -3  12      951.02      851.56    304.43 o 
   4  -3  12     2008.17     1994.21    397.15 o 
   5  -3  12     1864.33     1697.79    371.39 o 
  -9  -2  12     1528.19     1487.09    562.27 o 
  -8  -2  12     2624.78     2822.01    237.85 o 
  -7  -2  12     1226.72     1317.98    432.05 o 
  -6  -2  12     6357.48     6066.61    452.12 o 
  -5  -2  12     1272.25     1358.44    114.75 o 
  -4  -2  12     6657.07     6473.66    228.95 o 
  -3  -2  12       29.91       43.75     45.91 o 
  -2  -2  12     2334.77     2356.20    154.22 o 
  -1  -2  12      345.95      509.93    175.34 o 
   0  -2  12     2044.75     2120.10    368.19 o 
   1  -2  12     1730.90     1957.51    391.28 o 
   2  -2  12     2105.90     1861.15    298.24 o 
   3  -2  12     1571.13     1546.38    374.77 o 
   4  -2  12     1216.08     1163.72    421.08 o 
   5  -2  12      120.56      118.65     72.81 o 
  -9  -1  12     1182.86     1353.36    461.66 o 
  -8  -1  12      604.79      799.87    457.02 o 
  -7  -1  12     1367.77     1294.58    118.35 o 
  -6  -1  12     4778.75     4714.71    205.38 o 
  -5  -1  12     9480.86     9314.43    292.66 o 
  -4  -1  12     3407.61     3495.52    142.93 o 
  -3  -1  12      142.06      117.88     51.78 o 
  -2  -1  12      376.35      452.56    144.85 o 
  -1  -1  12     1093.04     1098.08    291.47 o 
   0  -1  12       78.35       95.53     69.93 o 
   1  -1  12     5752.23     5821.28    274.13 o 
   2  -1  12     2346.24     2416.86    461.84 o 
   3  -1  12    16267.26    15938.87    385.68 o 
   4  -1  12     1799.84     1461.90    336.06 o 
   5  -1  12      995.96      997.68    258.33 o 
  -9   0  12     3972.05     3958.72    439.83 o 
  -8   0  12     1541.41     1641.27    232.59 o 
  -7   0  12      351.87      387.44    151.31 o 
  -6   0  12      908.04     1024.39    219.79 o 
  -5   0  12     1505.48     1408.52    122.14 o 
  -4   0  12     2056.68     1971.71    146.47 o 
  -3   0  12     2373.36     2564.65    180.83 o 
  -2   0  12     1246.86     1590.37    324.09 o 
  -1   0  12      785.53      961.01    264.03 o 
   0   0  12     5942.66     5716.86    230.58 o 
   1   0  12     3084.93     2924.40    230.38 o 
   2   0  12      455.82      431.19    107.73 o 
   3   0  12      287.64      353.46    113.00 o 
   4   0  12        3.47       94.17     72.97 o 
   5   0  12       97.54      114.18     69.95 o 
  -9   1  12     1085.57     1249.74    536.05 o 
  -8   1  12      731.71      788.08    236.63 o 
  -7   1  12     1485.07     1229.23    196.83 o 
  -6   1  12     4471.74     4411.60    211.50 o 
  -5   1  12     9971.30     9788.19    343.37 o 
  -4   1  12     3889.40     3997.36    237.98 o 
  -3   1  12      183.26      196.30     90.67 o 
  -2   1  12      619.22      597.73    220.04 o 
  -1   1  12     1118.57     1254.19    402.50 o 
   0   1  12      254.76      320.25     96.00 o 
   1   1  12     5150.01     5137.97    252.55 o 
   2   1  12     2397.57     2337.01    203.41 o 
   3   1  12    15944.06    15658.24    357.85 o 
   4   1  12     1664.18     1476.57    365.43 o 
   5   1  12      917.37      701.75    200.91 o 
  -9   2  12     1259.98     1391.75    516.10 o 
  -8   2  12     2458.96     2465.16    218.54 o 
  -7   2  12     1690.94     1768.02    157.27 o 
  -6   2  12     6729.20     6867.07    278.93 o 
  -5   2  12     1191.65     1422.44    313.89 o 
  -4   2  12     6132.39     6133.39    320.28 o 
  -3   2  12      224.07      226.96     74.02 o 
  -2   2  12     2529.00     2414.91    170.17 o 
  -1   2  12      513.22      599.32    176.88 o 
   0   2  12     2109.16     2304.73    202.92 o 
   1   2  12     1861.15     1885.68    409.38 o 
   2   2  12     1745.38     1686.46    412.66 o 
   3   2  12     1589.51     1482.66    405.85 o 
   4   2  12     1388.28     1205.96    274.14 o 
   5   2  12      119.90      123.34     71.13 o 
  -9   3  12       98.20      134.36    120.18 o 
  -8   3  12     2109.34     2100.01    225.51 o 
  -7   3  12     1191.55     1165.23    312.10 o 
  -6   3  12     3220.62     3250.33    152.68 o 
  -5   3  12     7912.69     7977.82    309.59 o 
  -4   3  12     7535.57     7540.49    235.29 o 
  -3   3  12       69.59       83.29     55.54 o 
  -2   3  12     6441.36     6231.55    231.25 o 
  -1   3  12      251.23      355.30    121.29 o 
   0   3  12     4380.21     4401.74    200.95 o 
   1   3  12       11.79       67.91     72.73 o 
   2   3  12        6.08       82.60     78.51 o 
   3   3  12      667.76      641.80    196.92 o 
   4   3  12     2052.31     1949.44    589.61 o 
   5   3  12     1954.83     1637.72    544.12 o 
  -9   4  12     2127.39     2133.87    171.19 o 
  -8   4  12     2599.04     2835.23    237.24 o 
  -7   4  12      771.26      725.02    248.81 o 
  -6   4  12      196.10      200.30     75.77 o 
  -5   4  12      333.44      331.44    108.84 o 
  -4   4  12       39.19        9.18     48.82 o 
  -3   4  12     3868.11     4022.36    213.48 o 
  -2   4  12     4780.28     4632.26    281.13 o 
  -1   4  12    10577.97    10762.58    309.36 o 
   0   4  12     1258.25     1199.87    280.92 o 
   1   4  12     1383.31     1396.79    300.35 o 
   2   4  12      281.25      277.88    136.11 o 
   3   4  12      336.58      324.87     98.50 o 
   4   4  12     5168.34     5533.67    328.68 o 
  -9   5  12      918.88      749.65    276.95 o 
  -8   5  12      602.29      588.38    192.16 o 
  -7   5  12      793.59      736.12    256.82 o 
  -6   5  12      226.84      214.45     81.68 o 
  -5   5  12      873.56      819.15    240.56 o 
  -4   5  12     3907.59     3982.30    174.14 o 
  -3   5  12     5634.82     5379.46    221.95 o 
  -2   5  12     2252.31     2300.01    714.69 o 
  -1   5  12     3986.89     4389.08    224.99 o 
   0   5  12        8.87       61.94     67.51 o 
   1   5  12       21.53       62.73     65.66 o 
   2   5  12      310.41      372.63    133.80 o 
   3   5  12      389.25      487.23    160.65 o 
   4   5  12      315.08      232.75     88.37 o 
  -9   6  12     2094.54     1750.51    505.79 o 
  -8   6  12      567.89      458.71    167.36 o 
  -7   6  12     1079.82      931.96    210.02 o 
  -6   6  12     3288.59     3245.54    348.25 o 
  -5   6  12     2800.49     2699.88    207.56 o 
  -4   6  12     1169.28     1116.32    235.56 o 
  -3   6  12     4914.58     4795.85    240.22 o 
  -2   6  12     1279.96     1462.52    320.35 o 
  -1   6  12     5544.84     5642.19    262.17 o 
   0   6  12     5188.24     5212.74    220.28 o 
   1   6  12       76.42       53.50     56.97 o 
   2   6  12     1025.93      982.18    196.98 o 
   3   6  12       57.65      127.77     99.43 o 
   4   6  12      385.24      232.47     88.50 o 
  -8   7  12      618.46      687.88    228.24 o 
  -7   7  12     1879.19     1919.50    304.82 o 
  -6   7  12     1519.72     1401.90    298.81 o 
  -5   7  12     3286.24     3276.00    327.65 o 
  -4   7  12     2417.63     2656.24    478.38 o 
  -3   7  12     2083.10     2201.57    370.60 o 
  -2   7  12      550.41      605.55    214.62 o 
  -1   7  12     4413.83     4181.61    252.64 o 
   0   7  12     3112.45     3017.59    163.01 o 
   1   7  12      923.66      869.68    301.03 o 
   2   7  12     2068.10     1869.47    363.36 o 
   3   7  12      165.35      235.03     77.52 o 
   4   7  12     1271.68     1073.27    343.75 o 
  -8   8  12     1547.20     1190.26    312.58 o 
  -7   8  12      676.03      654.71    179.63 o 
  -6   8  12      116.83      114.91     99.86 o 
  -5   8  12      511.04      514.97    197.35 o 
  -4   8  12      382.92      342.94     98.05 o 
  -3   8  12     1212.77     1214.57    220.52 o 
  -2   8  12      254.92      189.11     72.17 o 
  -1   8  12     2593.80     2595.74    413.35 o 
   0   8  12     1386.05     1482.11    312.49 o 
   1   8  12     1984.83     1838.92    410.33 o 
   2   8  12     8352.71     8524.76    294.45 o 
   3   8  12     2409.69     2171.79    418.47 o 
  -8   9  12      563.34      446.89    175.12 o 
  -7   9  12      770.33      712.10    204.62 o 
  -6   9  12      457.95      473.95    192.50 o 
  -5   9  12     4391.42     4436.33    190.90 o 
  -4   9  12     2854.42     2761.29    367.42 o 
  -3   9  12      584.24      494.76    110.59 o 
  -2   9  12      449.99      515.63    141.23 o 
  -1   9  12     3162.17     3143.93    144.70 o 
   0   9  12     3453.11     3254.01    289.79 o 
   1   9  12     3539.55     3295.11    630.21 o 
   2   9  12     1113.98     1053.71    267.41 o 
   3   9  12     1186.52     1078.83    292.92 o 
  -7  10  12     2512.71     2586.08    418.89 o 
  -6  10  12      299.41      302.72    123.36 o 
  -5  10  12      796.59      720.19    260.39 o 
  -4  10  12      886.25      812.49    201.64 o 
  -3  10  12     5804.67     5819.97    178.04 o 
  -2  10  12     2817.44     2860.82    134.15 o 
  -1  10  12     2083.15     2147.58    197.46 o 
   0  10  12      346.42      284.15     88.69 o 
   1  10  12     3771.21     3569.57    220.82 o 
   2  10  12     1933.20     1878.36    328.53 o 
  -6  11  12     1699.06     1676.36    300.06 o 
  -5  11  12     2611.47     2301.18    438.08 o 
  -4  11  12     1866.74     1907.50    347.28 o 
  -3  11  12       32.14       55.85     56.59 o 
  -2  11  12     1776.97     1693.94    139.07 o 
  -1  11  12      610.89      555.10    115.37 o 
   0  11  12     1547.38     1291.43    304.10 o 
   1  11  12      151.53      157.50    114.98 o 
   2  11  12      462.33      418.40    115.92 o 
  -6  12  12     3961.12     3998.67    232.57 o 
  -5  12  12     1354.02     1161.59    384.73 o 
  -4  12  12     1206.79      985.44    308.62 o 
  -3  12  12      685.87      472.29    225.46 o 
  -2  12  12      583.69      439.54    133.86 o 
  -1  12  12      470.58      376.41    135.20 o 
   0  12  12     2713.30     2621.62    235.89 o 
   1  12  12     3323.45     3490.56    245.31 o 
  -4  13  12      851.84      755.59    463.79 o 
  -3  13  12     1459.50     1542.42    754.21 o 
  -2  13  12     3001.11     3043.06    790.21 o 
  -1  13  12     1045.55      787.22    304.68 o 
   0  13  12     1142.37     1038.93    275.48 o 
  -4 -12  13     3140.59     3261.09    223.55 o 
  -3 -12  13      552.87      315.38    269.34 o 
  -2 -12  13     1083.12      942.51    554.12 o 
  -1 -12  13      436.38      383.38    165.47 o 
  -5 -11  13      543.15      557.13    320.40 o 
  -4 -11  13     1417.51     1315.35    158.82 o 
  -3 -11  13     1326.32     1129.31    575.94 o 
  -2 -11  13      266.89      364.43    255.92 o 
  -1 -11  13     2002.69     2266.64    224.93 o 
   0 -11  13     3864.49     3606.83    266.33 o 
  -6 -10  13       34.95       41.52     81.04 o 
  -5 -10  13     2630.70     2903.81    480.22 o 
  -4 -10  13     1222.01      981.02    349.76 o 
  -3 -10  13     3390.05     3228.10    544.96 o 
  -2 -10  13     1500.63     1493.49    530.66 o 
  -1 -10  13      719.78      719.21    418.50 o 
   0 -10  13      679.23      687.97    317.39 o 
   1 -10  13      785.12      635.66    294.56 o 
  -7  -9  13      185.68      184.29    119.55 o 
  -6  -9  13      520.23      315.38    175.25 o 
  -5  -9  13     1993.61     2060.02    194.95 o 
  -4  -9  13     1951.56     1529.87    704.91 o 
  -3  -9  13     8671.49     9107.84    512.34 o 
  -2  -9  13       23.34      -13.55    129.09 o 
  -1  -9  13     1052.00      921.43    379.99 o 
   0  -9  13     3412.04     3525.12    185.89 o 
   1  -9  13     2891.65     2693.08    406.48 o 
   2  -9  13     1188.01     1073.48    683.33 o 
  -7  -8  13     1249.54     1519.08    613.96 o 
  -6  -8  13      537.40      572.18    265.33 o 
  -5  -8  13     2849.03     2828.16    211.38 o 
  -4  -8  13     1298.39     1736.11    595.14 o 
  -3  -8  13     1248.66     1092.66    309.15 o 
  -2  -8  13     3408.04     3439.86    166.80 o 
  -1  -8  13     2823.69     2870.26    200.26 o 
   0  -8  13     3142.89     3031.77    252.14 o 
   1  -8  13     1439.06     1490.68    359.47 o 
   2  -8  13     1340.23     1207.79    415.56 o 
  -8  -7  13     4986.45     5406.29    318.52 o 
  -7  -7  13     1915.15     1918.52    432.93 o 
  -6  -7  13      347.17      344.24    150.92 o 
  -5  -7  13     2294.68     2260.37    644.06 o 
  -4  -7  13      424.08      322.32    129.92 o 
  -3  -7  13     1965.97     1902.30    415.20 o 
  -2  -7  13     1161.08     1255.12    142.01 o 
  -1  -7  13      332.88      420.97    146.03 o 
   0  -7  13     1042.25      985.80    248.06 o 
   1  -7  13     1070.52     1450.66    437.23 o 
   2  -7  13      156.98      116.62     99.70 o 
   3  -7  13      545.07      402.53    148.56 o 
  -8  -6  13     2522.05     2749.75    240.61 o 
  -7  -6  13     3557.68     3703.05    396.80 o 
  -6  -6  13      765.74      824.34    328.18 o 
  -5  -6  13     6386.57     6539.74    353.65 o 
  -4  -6  13     7059.27     7614.08    260.57 o 
  -3  -6  13       97.76      125.14     56.49 o 
  -2  -6  13     1382.07     1394.38    392.64 o 
  -1  -6  13     1821.14     2015.99    215.69 o 
   0  -6  13      387.53      376.01    126.93 o 
   1  -6  13     6066.77     6256.95    237.25 o 
   2  -6  13      740.82      758.42    267.99 o 
   3  -6  13     1220.45     1046.94    366.44 o 
  -8  -5  13     1229.61     1324.51    451.37 o 
  -7  -5  13       77.15       86.18     73.51 o 
  -6  -5  13      718.96      907.13    493.77 o 
  -5  -5  13      295.83      211.65     73.72 o 
  -4  -5  13     2998.63     2978.78    142.65 o 
  -3  -5  13       30.99       29.79     67.82 o 
  -2  -5  13      439.24      392.23    132.00 o 
  -1  -5  13      412.10      513.12    143.32 o 
   0  -5  13     3870.64     3624.62    299.14 o 
   1  -5  13     6161.76     6144.29    233.10 o 
   2  -5  13     1003.83     1136.81    292.24 o 
   3  -5  13      589.38      555.13    199.50 o 
  -9  -4  13      277.86      268.46    171.24 o 
  -8  -4  13       20.69      113.91    160.20 o 
  -7  -4  13     2710.46     2777.73    241.74 o 
  -6  -4  13     1477.50     1535.26    550.23 o 
  -5  -4  13     1880.54     1801.88    164.78 o 
  -4  -4  13      193.24      144.39     71.46 o 
  -3  -4  13     1058.65     1080.69    326.49 o 
  -2  -4  13     5593.31     5526.16    297.55 o 
  -1  -4  13      522.47      605.11    179.26 o 
   0  -4  13     4423.64     4235.25    206.01 o 
   1  -4  13    10410.39    10213.43    431.86 o 
   2  -4  13     3855.33     3667.82    273.05 o 
   3  -4  13     5667.37     5561.54    249.72 o 
   4  -4  13      247.73      240.89     99.34 o 
  -9  -3  13     1228.15     1105.09    526.89 o 
  -8  -3  13     1156.93     1038.23    384.38 o 
  -7  -3  13      982.90      951.17    432.30 o 
  -6  -3  13     8298.17     7867.78    457.52 o 
  -5  -3  13       72.85       41.24     41.20 o 
  -4  -3  13     1479.43     1460.94    128.67 o 
  -3  -3  13     3445.37     3344.21    178.45 o 
  -2  -3  13     1290.14     1354.55    289.26 o 
  -1  -3  13      474.69      595.83    243.81 o 
   0  -3  13     7730.03     7979.71    275.82 o 
   1  -3  13     3625.35     3631.90    207.77 o 
   2  -3  13     3135.36     3175.35    220.00 o 
   3  -3  13      231.23      185.67     80.97 o 
   4  -3  13      229.72      207.44     91.72 o 
  -9  -2  13     1146.18      930.22    361.30 o 
  -8  -2  13     2095.96     2162.27    651.59 o 
  -7  -2  13      677.47      775.28    438.32 o 
  -6  -2  13      732.30      604.54    157.27 o 
  -5  -2  13      666.64      654.06    166.77 o 
  -4  -2  13     6114.12     6015.63    254.78 o 
  -3  -2  13     1351.45     1317.79    297.49 o 
  -2  -2  13     6017.90     6353.06    283.94 o 
  -1  -2  13     2181.70     2174.46    305.73 o 
   0  -2  13     1344.78     1426.70    383.66 o 
   1  -2  13        2.95       59.76     64.12 o 
   2  -2  13     1416.47     1426.76    411.59 o 
   3  -2  13      745.20      615.11    198.63 o 
   4  -2  13     1982.35     1679.92    483.98 o 
  -9  -1  13     2339.86     2539.37    253.79 o 
  -8  -1  13     1950.69     2151.23    488.63 o 
  -7  -1  13     2990.52     3251.43    246.76 o 
  -6  -1  13     1648.93     1498.03    116.58 o 
  -5  -1  13     1766.23     1875.83    129.46 o 
  -4  -1  13     1133.27     1251.43    350.73 o 
  -3  -1  13    10184.36    10578.23    398.44 o 
  -2  -1  13      580.97      702.15    168.88 o 
  -1  -1  13     5065.78     5498.21    264.07 o 
   0  -1  13      148.76      275.56     88.19 o 
   1  -1  13      788.63      710.65    199.37 o 
   2  -1  13      532.27      568.89    205.16 o 
   3  -1  13     3749.61     3632.22    656.90 o 
   4  -1  13       45.21       85.11     77.39 o 
  -9   0  13        4.79       94.34    167.10 o 
  -8   0  13        3.71       48.42     89.95 o 
  -7   0  13      872.47      795.23    217.02 o 
  -6   0  13      711.71      549.19    174.40 o 
  -5   0  13     4218.26     4345.19    185.41 o 
  -4   0  13     5374.08     5422.21    277.28 o 
  -3   0  13     2866.13     3078.26    188.41 o 
  -2   0  13      154.02      296.16    121.38 o 
  -1   0  13     3051.74     3118.89    224.97 o 
   0   0  13      440.62      643.23    174.92 o 
   1   0  13      158.75      166.82     77.72 o 
   2   0  13      354.82      351.52    129.69 o 
   3   0  13     2252.20     2075.49    232.33 o 
   4   0  13       35.89       91.16     64.06 o 
  -9   1  13     2321.01     2495.71    246.01 o 
  -8   1  13     2080.25     2645.25    693.99 o 
  -7   1  13     2917.01     2903.39    159.45 o 
  -6   1  13     1429.66     1483.18    326.34 o 
  -5   1  13     1520.82     1516.62    327.91 o 
  -4   1  13     1441.09     1696.24    282.96 o 
  -3   1  13    10764.43     9595.57   1079.57 o 
  -2   1  13      622.72      827.37    249.64 o 
  -1   1  13     5652.33     5986.70    285.04 o 
   0   1  13      103.77      139.64     68.42 o 
   1   1  13     1090.11     1013.78    248.02 o 
   2   1  13      512.75      493.02    173.29 o 
   3   1  13     3298.63     3119.21    570.37 o 
   4   1  13       34.85       96.74     89.62 o 
  -9   2  13     1481.11     1613.04    532.16 o 
  -8   2  13     2146.08     1954.31    165.85 o 
  -7   2  13      792.94      834.70    273.32 o 
  -6   2  13      509.53      600.63    212.15 o 
  -5   2  13      566.95      569.74    180.97 o 
  -4   2  13     5401.39     5823.63    261.33 o 
  -3   2  13     1149.00     1150.97    290.76 o 
  -2   2  13     5717.63     5471.51    287.44 o 
  -1   2  13     1910.22     1885.74    149.98 o 
   0   2  13     1568.63     1483.22    261.81 o 
   1   2  13       37.84       92.32     68.81 o 
   2   2  13     1204.53     1225.88    375.75 o 
   3   2  13      724.43      597.71    172.97 o 
   4   2  13     1961.33     1922.84    285.65 o 
  -9   3  13     1463.63     1480.57    554.62 o 
  -8   3  13     1300.90     1331.32    139.69 o 
  -7   3  13      977.51      953.61    244.62 o 
  -6   3  13     7915.93     7734.46    267.61 o 
  -5   3  13       90.68       93.74     62.58 o 
  -4   3  13     1525.80     1582.32    325.49 o 
  -3   3  13     2952.03     2758.70    188.25 o 
  -2   3  13     1419.89     1564.12    345.22 o 
  -1   3  13      419.18      397.36    121.18 o 
   0   3  13     7916.19     8024.79    287.91 o 
   1   3  13     3766.51     3710.07    210.39 o 
   2   3  13     3163.73     3178.43    242.87 o 
   3   3  13      251.03      268.97    137.57 o 
   4   3  13       93.03      119.63     88.70 o 
  -9   4  13      154.73       86.06    114.66 o 
  -8   4  13       40.63       27.30     48.57 o 
  -7   4  13     2368.58     2354.87    145.05 o 
  -6   4  13     1546.80     1586.49    322.37 o 
  -5   4  13     1656.16     1753.30    307.79 o 
  -4   4  13       88.90      113.41     75.62 o 
  -3   4  13     1296.50     1413.69    330.19 o 
  -2   4  13     6071.58     5991.80    333.59 o 
  -1   4  13      418.23      678.81    191.96 o 
   0   4  13     4635.77     4598.93    299.50 o 
   1   4  13    10056.83     9680.18    493.46 o 
   2   4  13     4395.54     4144.40    378.66 o 
   3   4  13     5751.01     5440.20    326.54 o 
   4   4  13      272.03      206.65     95.27 o 
  -8   5  13     1180.32     1098.73    333.14 o 
  -7   5  13       85.04       85.72     51.88 o 
  -6   5  13      707.86      734.87    160.42 o 
  -5   5  13      271.15      208.10     84.80 o 
  -4   5  13     3137.56     3267.80    169.70 o 
  -3   5  13      111.61      217.57     86.75 o 
  -2   5  13      567.85      504.20    155.08 o 
  -1   5  13      370.98      358.20    126.99 o 
   0   5  13     3785.87     3700.88    240.65 o 
   1   5  13     6491.71     6593.75    346.09 o 
   2   5  13     1166.26     1139.90    288.19 o 
   3   5  13      667.59      611.32    162.20 o 
  -8   6  13     2506.42     2582.21    201.97 o 
  -7   6  13     3453.17     4036.81    240.79 o 
  -6   6  13      689.45      780.16    238.23 o 
  -5   6  13     6345.31     6068.50    236.96 o 
  -4   6  13     6901.76     7077.46    269.23 o 
  -3   6  13      203.98      330.92    113.44 o 
  -2   6  13      992.76     1131.11    220.07 o 
  -1   6  13     1367.14     1366.31    337.03 o 
   0   6  13      452.90      494.01    164.39 o 
   1   6  13     6078.95     5643.47    264.13 o 
   2   6  13      721.18      667.52    243.75 o 
   3   6  13      973.50      913.11    279.87 o 
  -8   7  13     4762.69     4836.83    250.00 o 
  -7   7  13     1654.07     1563.24    366.73 o 
  -6   7  13      433.73      415.55    132.62 o 
  -5   7  13     2490.91     2516.94    209.04 o 
  -4   7  13      417.04      385.20    121.27 o 
  -3   7  13     2537.05     2541.47    336.95 o 
  -2   7  13      873.05      820.33    278.97 o 
  -1   7  13      274.48      329.68    106.97 o 
   0   7  13     1382.33     1359.22    330.83 o 
   1   7  13     1144.58     1090.09    240.64 o 
   2   7  13      109.15       48.88     67.55 o 
   3   7  13      493.42      389.80    133.49 o 
  -7   8  13     1004.46     1160.75    275.70 o 
  -6   8  13      503.32      432.33    130.56 o 
  -5   8  13     3246.13     3536.48    425.53 o 
  -4   8  13     1596.69     1689.54    373.48 o 
  -3   8  13     1261.65     1467.77    482.61 o 
  -2   8  13     4189.80     4263.54    601.39 o 
  -1   8  13     3119.45     2963.36    220.75 o 
   0   8  13     2746.62     2527.25    203.90 o 
   1   8  13     1222.30     1226.77    311.75 o 
   2   8  13     1747.80     1556.85    515.08 o 
  -7   9  13      146.09      161.47     74.23 o 
  -6   9  13      588.55      402.18    211.07 o 
  -5   9  13     1645.97     1634.38    327.04 o 
  -4   9  13     1832.08     1622.62    389.27 o 
  -3   9  13     8906.00     8918.09    323.65 o 
  -2   9  13       11.55       33.13     40.39 o 
  -1   9  13      979.81      792.45    299.51 o 
   0   9  13     3441.80     3375.15    360.80 o 
   1   9  13     3268.02     3271.51    341.41 o 
   2   9  13      935.01      772.23    221.55 o 
  -6  10  13       28.35       69.01     53.87 o 
  -5  10  13     2178.47     2302.36    422.73 o 
  -4  10  13     1318.68     1195.47    345.04 o 
  -3  10  13     3435.57     3320.67    214.77 o 
  -2  10  13     1973.14     1893.08    278.03 o 
  -1  10  13      993.26      661.12    188.34 o 
   0  10  13      558.88      523.35    140.88 o 
   1  10  13      706.90      586.82    135.47 o 
  -5  11  13      489.79      406.33    162.94 o 
  -4  11  13     1286.35     1060.38    392.49 o 
  -3  11  13      981.70      891.98    334.87 o 
  -2  11  13      254.38      200.16    100.89 o 
  -1  11  13     1776.57     1686.43    277.13 o 
   0  11  13     3748.45     3727.91    160.10 o 
  -4  12  13     3198.03     3260.09    288.91 o 
  -3  12  13      610.08      702.02    366.82 o 
  -2  12  13     1301.37     1327.52    433.81 o 
  -1  12  13      607.39      559.67    215.20 o 
  -4 -11  14     4517.96     4683.70    310.87 o 
  -3 -11  14      789.67      624.49    332.07 o 
  -2 -11  14      112.76      173.12    115.41 o 
  -5 -10  14     1023.62      938.25    376.23 o 
  -4 -10  14     1000.75      672.67    463.29 o 
  -3 -10  14      342.83      295.31    140.25 o 
  -2 -10  14     1008.16      812.42    328.43 o 
  -1 -10  14     2751.15     2401.75    958.07 o 
   0 -10  14      226.51      188.05    154.93 o 
  -6  -9  14     1226.99     1012.51    493.15 o 
  -5  -9  14     1141.13     1026.94    608.56 o 
  -4  -9  14     4750.66     5048.76    292.43 o 
  -3  -9  14     1336.86     1298.54    608.44 o 
  -2  -9  14     3873.00     4283.39    310.74 o 
  -1  -9  14     3581.60     3543.64    257.24 o 
   0  -9  14     4436.88     4485.23    216.10 o 
   1  -9  14      656.16      497.82    190.38 o 
  -7  -8  14      720.09      647.20    244.25 o 
  -6  -8  14      930.97      848.80    371.21 o 
  -5  -8  14      471.40      517.48    266.21 o 
  -4  -8  14       64.39       32.87     60.22 o 
  -3  -8  14     2511.90     2609.44    176.19 o 
  -2  -8  14      617.99      447.05    150.73 o 
  -1  -8  14      282.74      271.08     95.88 o 
   0  -8  14      578.20      696.53    176.69 o 
   1  -8  14     1719.80     1593.77    509.52 o 
  -7  -7  14      311.32      102.37    118.80 o 
  -6  -7  14     1335.17     1214.24    429.79 o 
  -5  -7  14     1359.96     1558.10    591.50 o 
  -4  -7  14     2247.34     2494.00    168.04 o 
  -3  -7  14     2617.72     2985.64    202.38 o 
  -2  -7  14      589.26      527.26    205.01 o 
  -1  -7  14      376.99      435.82    134.19 o 
   0  -7  14     3589.97     3644.15    202.58 o 
   1  -7  14      291.74      318.00    110.28 o 
   2  -7  14     3072.46     3224.74    275.08 o 
  -8  -6  14     1512.56     1484.46    565.41 o 
  -7  -6  14      750.32      616.59    281.01 o 
  -6  -6  14      684.97      420.13    242.12 o 
  -5  -6  14     1582.61     1659.21    575.57 o 
  -4  -6  14      433.23      378.93    136.54 o 
  -3  -6  14     5436.10     5796.88    208.79 o 
  -2  -6  14      331.42      366.46    113.58 o 
  -1  -6  14     4481.44     4808.49    316.91 o 
   0  -6  14     4146.41     4317.26    246.01 o 
   1  -6  14      131.25      137.12    169.36 o 
   2  -6  14        8.49       30.02    114.35 o 
  -8  -5  14      286.81      290.17    196.58 o 
  -7  -5  14      500.82      447.36    236.47 o 
  -6  -5  14      614.31      758.35    299.20 o 
  -5  -5  14     2265.88     2199.02    207.12 o 
  -4  -5  14     2377.14     2260.60    232.30 o 
  -3  -5  14     7499.83     7745.46    234.87 o 
  -2  -5  14     1276.17     1232.35    327.62 o 
  -1  -5  14      179.99      113.96     74.30 o 
   0  -5  14      916.78      978.51    378.60 o 
   1  -5  14      625.75      646.82    218.78 o 
   2  -5  14     5033.53     5228.65    242.77 o 
  -8  -4  14     1140.79     1112.87    347.50 o 
  -7  -4  14     1565.77     1545.18    541.70 o 
  -6  -4  14      477.32      477.97    191.06 o 
  -5  -4  14     3353.61     3252.67    156.05 o 
  -4  -4  14     1271.03     1264.00    348.20 o 
  -3  -4  14     5708.11     5423.48    223.25 o 
  -2  -4  14     1890.42     1923.47    492.33 o 
  -1  -4  14     3975.79     3961.05    188.78 o 
   0  -4  14      332.77      336.32    111.04 o 
   1  -4  14       33.20       36.58     85.86 o 
   2  -4  14     1710.28     1683.94    384.48 o 
   3  -4  14      368.64      343.61    195.09 o 
  -8  -3  14     1047.46      972.74    423.90 o 
  -7  -3  14      623.05      752.08    331.69 o 
  -6  -3  14       51.83       25.59     62.10 o 
  -5  -3  14       83.58       96.41     50.09 o 
  -4  -3  14     4141.04     4370.26    192.72 o 
  -3  -3  14     1862.91     1693.44    154.90 o 
  -2  -3  14     1576.44     1724.35    393.12 o 
  -1  -3  14     1607.34     1444.68    400.40 o 
   0  -3  14      557.57      592.83    185.71 o 
   1  -3  14     3127.22     3144.13    199.08 o 
   2  -3  14     1125.92     1098.18    361.25 o 
   3  -3  14      150.94      146.83     70.56 o 
  -8  -2  14     4252.14     4436.94    313.25 o 
  -7  -2  14     2094.52     2177.82    229.70 o 
  -6  -2  14     1048.27      955.17    247.39 o 
  -5  -2  14      828.24      814.85    279.11 o 
  -4  -2  14     6481.70     6532.83    244.66 o 
  -3  -2  14      611.92      629.91    199.12 o 
  -2  -2  14     1562.15     1767.59    346.59 o 
  -1  -2  14      901.06     1036.81    273.56 o 
   0  -2  14     3232.47     3160.51    191.71 o 
   1  -2  14     1392.73     1316.67    288.96 o 
   2  -2  14     2230.78     2164.74    486.56 o 
   3  -2  14      288.92      251.82    108.72 o 
  -9  -1  14     2179.14     2579.52    367.19 o 
  -8  -1  14     2015.36     2118.36    232.08 o 
  -7  -1  14     2524.84     2779.61    235.22 o 
  -6  -1  14     2342.11     1941.10    265.33 o 
  -5  -1  14      398.95      503.79    198.37 o 
  -4  -1  14      174.13      255.72    117.38 o 
  -3  -1  14      747.60      924.68    252.38 o 
  -2  -1  14     2857.00     3052.77    222.13 o 
  -1  -1  14      635.97      672.44    218.69 o 
   0  -1  14     1585.15     1451.59    322.56 o 
   1  -1  14     2993.88     2931.93    235.45 o 
   2  -1  14       18.24       29.10    112.17 o 
   3  -1  14     4497.03     4271.66    288.62 o 
  -9   0  14      256.88      157.19    129.34 o 
  -8   0  14      224.50      238.36    155.43 o 
  -7   0  14      787.23      631.51    216.90 o 
  -6   0  14     1952.23     1774.61    159.67 o 
  -5   0  14       85.20      127.58    105.88 o 
  -4   0  14      951.44      887.39    257.37 o 
  -3   0  14     2251.53     2202.09    181.89 o 
  -2   0  14     1065.46     1055.68    311.29 o 
  -1   0  14     3965.41     4693.46    299.50 o 
   0   0  14     3526.20     3420.95    275.38 o 
   1   0  14    23275.00    23350.70   1527.05 o 
   2   0  14       34.62      126.46     64.71 o 
   3   0  14     1556.57     1516.13    514.27 o 
  -9   1  14     2267.82     2332.75    803.76 o 
  -8   1  14     2120.52     1983.37    217.28 o 
  -7   1  14     2361.99     2199.66    147.36 o 
  -6   1  14     2485.68     2269.82    164.72 o 
  -5   1  14      362.37      309.30    122.19 o 
  -4   1  14      164.24      139.95     60.91 o 
  -3   1  14      859.69      999.55    271.10 o 
  -2   1  14     2484.08     2673.80    271.43 o 
  -1   1  14      973.81     1003.17    264.00 o 
   0   1  14     1264.50     1331.52    320.33 o 
   1   1  14     3215.54     3279.02    390.67 o 
   2   1  14       48.58       41.19     78.48 o 
   3   1  14     4599.09     4350.75    230.76 o 
  -8   2  14     4314.47     4502.92    301.71 o 
  -7   2  14     2270.33     2127.95    373.95 o 
  -6   2  14     1651.66     1470.65    323.82 o 
  -5   2  14      946.32      900.79    242.51 o 
  -4   2  14     6242.27     6530.58    269.01 o 
  -3   2  14      323.64      310.24     89.27 o 
  -2   2  14     1794.15     1857.28    381.27 o 
  -1   2  14      686.00      736.37    293.14 o 
   0   2  14     2956.64     2962.07    441.62 o 
   1   2  14     1304.69     1335.11    429.76 o 
   2   2  14     2120.80     2083.30    409.06 o 
   3   2  14      291.70      258.85    132.57 o 
  -8   3  14     1085.24      808.43    301.71 o 
  -7   3  14      453.15      503.26    158.54 o 
  -6   3  14       15.84       54.43     43.10 o 
  -5   3  14       62.82      126.63     46.83 o 
  -4   3  14     4321.04     4537.30    262.73 o 
  -3   3  14     1879.17     1865.32    183.10 o 
  -2   3  14     1886.90     1775.70    343.88 o 
  -1   3  14     1875.16     1768.13    394.11 o 
   0   3  14      443.00      404.38    114.82 o 
   1   3  14     3165.58     3094.90    251.53 o 
   2   3  14     1048.36      946.10    258.30 o 
   3   3  14      230.08      236.32    128.99 o 
  -8   4  14     1157.91     1097.18    260.30 o 
  -7   4  14     1614.29     1579.21    314.11 o 
  -6   4  14      675.57      649.30    186.41 o 
  -5   4  14     3110.05     3055.64    204.55 o 
  -4   4  14     1661.23     1683.15    351.78 o 
  -3   4  14     5395.97     5401.72    241.66 o 
  -2   4  14     1427.16     1520.50    403.01 o 
  -1   4  14     3726.08     3739.69    259.36 o 
   0   4  14      457.22      503.63    174.55 o 
   1   4  14       19.31       85.24     74.02 o 
   2   4  14     1730.43     1429.24    487.44 o 
   3   4  14      318.52      342.01    130.89 o 
  -8   5  14      239.37      223.75    106.55 o 
  -7   5  14      639.61      538.00    165.09 o 
  -6   5  14      619.55      628.64    233.31 o 
  -5   5  14     2287.25     2232.94    356.72 o 
  -4   5  14     2286.39     2186.07    196.60 o 
  -3   5  14     7987.61     8154.60    248.41 o 
  -2   5  14     1044.02     1021.27    253.54 o 
  -1   5  14      283.26      330.43    131.50 o 
   0   5  14     1077.95     1160.57    309.62 o 
   1   5  14      378.83      338.27    118.12 o 
   2   5  14     4392.37     4044.55    285.68 o 
  -8   6  14     1400.84     1326.25    364.87 o 
  -7   6  14      860.91      802.99    241.26 o 
  -6   6  14      631.99      587.26    231.84 o 
  -5   6  14     1784.05     1744.51    357.49 o 
  -4   6  14      318.59      331.91    131.35 o 
  -3   6  14     5137.49     4889.81    295.06 o 
  -2   6  14      575.83      548.51    177.21 o 
  -1   6  14     4565.78     4677.74    250.73 o 
   0   6  14     4551.02     4354.36    378.34 o 
   1   6  14      280.05      251.76    111.76 o 
   2   6  14       26.74       61.70     71.61 o 
  -7   7  14      474.85      394.04    191.02 o 
  -6   7  14     1623.90     1349.33    336.66 o 
  -5   7  14     1206.16     1167.26    399.32 o 
  -4   7  14     2443.29     2560.00    229.47 o 
  -3   7  14     2440.28     2812.35    397.43 o 
  -2   7  14      339.02      314.92    126.84 o 
  -1   7  14      303.44      372.93    112.63 o 
   0   7  14     3319.67     3455.88    589.40 o 
   1   7  14      360.51      316.36    105.23 o 
   2   7  14     3180.32     2895.67    551.35 o 
  -7   8  14      642.70      700.74    270.41 o 
  -6   8  14      893.64      868.96    269.37 o 
  -5   8  14      362.61      411.68    175.66 o 
  -4   8  14       71.17       44.58     61.94 o 
  -3   8  14     2153.38     2133.76    203.62 o 
  -2   8  14      591.64      407.29    130.12 o 
  -1   8  14      386.33      420.93    125.37 o 
   0   8  14      608.69      415.36    147.61 o 
   1   8  14     1673.36     1514.12    383.65 o 
  -6   9  14     1226.72     1276.38    276.35 o 
  -5   9  14     1220.74     1213.25    247.89 o 
  -4   9  14     4075.29     3873.17    189.21 o 
  -3   9  14     1421.05     1213.08    389.42 o 
  -2   9  14     3444.20     3288.33    295.81 o 
  -1   9  14     3747.99     3816.93    193.74 o 
   0   9  14     4878.77     4417.02    422.77 o 
   1   9  14      543.66      451.21    188.14 o 
  -5  10  14      818.01      684.32    278.38 o 
  -4  10  14     1357.90     1041.24    511.71 o 
  -3  10  14      498.04      298.12    131.57 o 
  -2  10  14     1000.36      760.42    226.44 o 
  -1  10  14     2829.58     2589.29    199.29 o 
   0  10  14      264.47      293.06     72.53 o 
  -4  11  14     4327.38     4517.23    297.95 o 
  -3  11  14      801.00      516.18    218.68 o 
  -2  11  14       77.27       98.94     74.52 o 
  -4  -9  15     2070.76     1822.01    477.08 o 
  -3  -9  15     1479.60     1400.66    652.97 o 
  -2  -9  15      942.23      697.87    312.67 o 
  -1  -9  15     1053.82      989.62    260.50 o 
  -5  -8  15      378.16      356.78    211.64 o 
  -4  -8  15      535.38      450.62    249.52 o 
  -3  -8  15      808.85      657.74    307.85 o 
  -2  -8  15       14.15       65.14     54.14 o 
  -1  -8  15       82.30       90.32     66.75 o 
   0  -8  15      264.20      279.64    114.42 o 
  -6  -7  15     3072.12     2856.01    325.54 o 
  -5  -7  15      432.74      401.69    161.08 o 
  -4  -7  15     3806.12     3694.65    254.66 o 
  -3  -7  15      631.33      619.32    243.96 o 
  -2  -7  15     1332.64     1340.44    313.34 o 
  -1  -7  15      715.53      725.46    311.36 o 
   0  -7  15       85.98      145.40    103.50 o 
  -7  -6  15      903.25      779.55    443.72 o 
  -6  -6  15     1940.65     1578.04    671.79 o 
  -5  -6  15     1272.42     1187.01    501.55 o 
  -4  -6  15     1588.84     1530.00    139.69 o 
  -3  -6  15      763.97      718.30    280.23 o 
  -2  -6  15      497.51      503.38    148.08 o 
  -1  -6  15     1950.16     1785.31    433.27 o 
   0  -6  15      513.07      545.07    222.27 o 
   1  -6  15     4520.11     4345.19    229.35 o 
  -7  -5  15     2879.54     2509.51    429.42 o 
  -6  -5  15      326.72      361.93    289.29 o 
  -5  -5  15      309.81      259.06    233.71 o 
  -4  -5  15     1484.03     1523.29    136.68 o 
  -3  -5  15     1413.20     1476.48    463.69 o 
  -2  -5  15     2076.40     2010.62    194.41 o 
  -1  -5  15     5421.89     5894.94    276.56 o 
   0  -5  15     1401.73     1457.03    555.33 o 
   1  -5  15     8366.18     8203.45    343.42 o 
  -7  -4  15     1397.36     1229.92    649.33 o 
  -6  -4  15        6.98       54.32    114.91 o 
  -5  -4  15      795.22      544.40    206.83 o 
  -4  -4  15      337.00      317.18    118.09 o 
  -3  -4  15     1011.86     1037.21    355.89 o 
  -2  -4  15     2045.25     2076.86    464.78 o 
  -1  -4  15     3399.25     3229.42    370.71 o 
   0  -4  15     4423.54     4362.99    256.16 o 
   1  -4  15      294.19      253.72    115.52 o 
  -8  -3  15     1211.17     1050.40    626.25 o 
  -7  -3  15     1349.69     1147.37    527.65 o 
  -6  -3  15     1111.54     1160.92    603.04 o 
  -5  -3  15      128.24      123.71     57.32 o 
  -4  -3  15      607.84      584.68    217.35 o 
  -3  -3  15     1542.97     1258.00    372.75 o 
  -2  -3  15      825.95      797.01    333.41 o 
  -1  -3  15     2148.40     2231.30    212.44 o 
   0  -3  15     1982.18     1852.41    446.17 o 
   1  -3  15     2745.96     2724.12    330.86 o 
   2  -3  15      737.40      587.49    201.38 o 
  -8  -2  15     1014.98      862.97    472.45 o 
  -7  -2  15       42.96       -8.15    117.92 o 
  -6  -2  15     2636.40     2245.94    832.24 o 
  -5  -2  15     2007.11     1827.70    160.20 o 
  -4  -2  15     1132.23     1212.67    366.10 o 
  -3  -2  15     2422.01     2652.90    189.48 o 
  -2  -2  15     3591.46     4165.58    204.63 o 
  -1  -2  15      146.82       92.15     60.87 o 
   0  -2  15     3813.35     3852.33    217.63 o 
   1  -2  15     1194.52     1003.00    350.26 o 
   2  -2  15      421.50      384.57    136.38 o 
  -8  -1  15     1365.24     1338.93    450.12 o 
  -7  -1  15     1405.23     1230.17    500.55 o 
  -6  -1  15     5406.78     5197.43    200.55 o 
  -5  -1  15      198.42      204.21     86.97 o 
  -4  -1  15     2877.62     2691.68    151.14 o 
  -3  -1  15     4212.72     4420.14    229.17 o 
  -2  -1  15      621.03      810.78    265.53 o 
  -1  -1  15      649.56      674.61    206.48 o 
   0  -1  15      430.54      498.35    150.40 o 
   1  -1  15      779.33      595.44    202.51 o 
   2  -1  15      764.01      760.06    342.04 o 
  -8   0  15      228.60      302.21    175.51 o 
  -7   0  15      148.87      199.59    116.54 o 
  -6   0  15      207.97      174.88     99.11 o 
  -5   0  15     3307.27     3298.13    251.21 o 
  -4   0  15     4564.27     4389.56    234.18 o 
  -3   0  15    14048.76    14412.13    334.51 o 
  -2   0  15       89.09      141.69     93.34 o 
  -1   0  15     3846.94     4133.80    282.03 o 
   0   0  15       31.12       49.57     82.18 o 
   1   0  15       43.12       86.54     86.32 o 
   2   0  15        8.78       31.19     85.49 o 
  -8   1  15     1165.54      967.60    397.43 o 
  -7   1  15     1363.62     1214.97    328.00 o 
  -6   1  15     5018.70     5033.90    250.27 o 
  -5   1  15      199.14      263.85    108.83 o 
  -4   1  15     3096.05     2959.88    162.39 o 
  -3   1  15     4543.56     4695.00    327.49 o 
  -2   1  15      823.51     1032.92    315.63 o 
  -1   1  15      682.03      767.00    271.73 o 
   0   1  15      351.03      399.12    167.62 o 
   1   1  15      901.02      920.95    262.77 o 
   2   1  15      650.14      738.01    235.50 o 
  -8   2  15     1253.15     1265.67    532.91 o 
  -7   2  15       60.32       37.96     38.74 o 
  -6   2  15     2494.89     2448.13    216.14 o 
  -5   2  15     2308.85     2380.35    194.10 o 
  -4   2  15     1159.65     1162.29    355.56 o 
  -3   2  15     2571.82     2558.65    249.94 o 
  -2   2  15     3243.79     3410.50    376.14 o 
  -1   2  15       94.48      125.58     93.26 o 
   0   2  15     3967.25     4054.06    286.01 o 
   1   2  15      955.64      855.42    222.77 o 
   2   2  15      332.33      285.76    122.15 o 
  -8   3  15     1471.32     1247.36    477.97 o 
  -7   3  15      990.24      801.20    297.33 o 
  -6   3  15      982.33      913.56    289.24 o 
  -5   3  15      119.80      145.80     91.68 o 
  -4   3  15      574.99      643.83    247.15 o 
  -3   3  15     1480.00     1282.48    448.11 o 
  -2   3  15     1144.56     1100.68    323.30 o 
  -1   3  15     2274.20     2289.65    168.50 o 
   0   3  15     1890.15     1866.52    369.92 o 
   1   3  15     2557.39     2784.36    256.91 o 
   2   3  15      681.34      592.89    230.45 o 
  -7   4  15     1371.23     1179.03    290.88 o 
  -6   4  15        7.34       31.95     53.74 o 
  -5   4  15      610.92      582.39    245.21 o 
  -4   4  15      262.21      264.37    107.85 o 
  -3   4  15      870.94      875.02    426.91 o 
  -2   4  15     2126.05     2107.03    450.67 o 
  -1   4  15     3467.57     3232.10    258.50 o 
   0   4  15     4565.58     4450.13    306.06 o 
   1   4  15      460.64      395.79    137.07 o 
  -7   5  15     2964.24     2813.98    217.66 o 
  -6   5  15      232.06      298.60    103.41 o 
  -5   5  15      369.89      360.17    140.00 o 
  -4   5  15     1293.86     1326.88    375.91 o 
  -3   5  15     1499.06     1641.02    426.30 o 
  -2   5  15     2237.30     2372.32    386.85 o 
  -1   5  15     5286.21     5484.56    231.24 o 
   0   5  15     1375.09     1383.34    308.79 o 
   1   5  15     8004.17     7773.65    528.27 o 
  -7   6  15      747.66      596.38    194.92 o 
  -6   6  15     1801.28     1527.19    408.28 o 
  -5   6  15     1773.75     1540.23    458.01 o 
  -4   6  15     1652.16     1615.94    193.85 o 
  -3   6  15     1053.38     1060.38    332.07 o 
  -2   6  15      351.35      327.66    118.62 o 
  -1   6  15     1921.97     1729.96    327.08 o 
   0   6  15      403.28      361.92    116.47 o 
   1   6  15     4316.81     4067.70    342.42 o 
  -6   7  15     2950.75     2947.95    286.72 o 
  -5   7  15      438.61      357.38    111.87 o 
  -4   7  15     4486.54     4316.40    202.73 o 
  -3   7  15      635.75      684.32    233.75 o 
  -2   7  15     1408.41     1362.08    370.65 o 
  -1   7  15      495.40      484.66    202.33 o 
   0   7  15      140.57       85.59     72.12 o 
  -5   8  15      455.85      296.63    116.43 o 
  -4   8  15      553.51      485.40    172.25 o 
  -3   8  15      790.19      731.41    312.38 o 
  -2   8  15        0.52        6.86     67.74 o 
  -1   8  15       95.74      124.91     76.00 o 
   0   8  15      372.86      334.97    131.06 o 
  -4   9  15     1841.60     1525.73    754.33 o 
  -3   9  15     1412.22     1131.05    398.94 o 
  -2   9  15     1297.06      957.25    349.85 o 
  -1   9  15     1068.29      881.58    326.55 o 
  -4  -7  16      115.85      133.70     66.25 o 
  -3  -7  16     3798.59     3710.23    249.40 o 
  -2  -7  16     3238.28     3300.49    216.46 o 
  -5  -6  16      591.20      531.79    368.82 o 
  -4  -6  16       16.07       34.62     90.32 o 
  -3  -6  16     1215.89     1093.08    351.97 o 
  -2  -6  16      132.86       81.15     87.22 o 
  -1  -6  16     3235.71     3279.74    252.82 o 
  -6  -5  16     1279.30     1311.84    607.56 o 
  -5  -5  16    10275.45    10514.64    560.26 o 
  -4  -5  16      261.31      195.16     91.02 o 
  -3  -5  16     5733.66     5565.93    448.74 o 
  -2  -5  16     1841.15     1860.61    482.60 o 
  -1  -5  16      302.30      276.29    125.03 o 
   0  -5  16      209.21      302.55    122.75 o 
  -6  -4  16     2242.47     2367.63    244.25 o 
  -5  -4  16      288.95      266.71    132.85 o 
  -4  -4  16     2242.26     1989.77    171.86 o 
  -3  -4  16      370.40      302.65    122.91 o 
  -2  -4  16     1259.86     1169.93    309.93 o 
  -1  -4  16      483.54      562.03    189.43 o 
   0  -4  16      947.56      898.27    324.17 o 
  -7  -3  16      110.48       46.79     92.33 o 
  -6  -3  16      353.63      285.53    176.63 o 
  -5  -3  16      244.65      281.81    113.42 o 
  -4  -3  16      744.23      671.87    242.05 o 
  -3  -3  16      835.03      813.74    302.06 o 
  -2  -3  16      912.44      841.18    221.33 o 
  -1  -3  16      939.82      801.90    240.17 o 
   0  -3  16     1720.01     1619.24    393.52 o 
  -7  -2  16     3293.30     2506.75    934.98 o 
  -6  -2  16     4328.01     4505.68    576.82 o 
  -5  -2  16      903.76      666.60    236.61 o 
  -4  -2  16     4677.18     4515.58    191.53 o 
  -3  -2  16     1480.53     1459.97    401.09 o 
  -2  -2  16     1682.04     1405.21    396.29 o 
  -1  -2  16     2595.10     2405.70    219.02 o 
   0  -2  16      818.74      807.34    283.38 o 
  -7  -1  16      974.03      772.78    346.37 o 
  -6  -1  16      414.17      381.62    195.45 o 
  -5  -1  16       39.55       49.76     68.64 o 
  -4  -1  16      594.13      549.00    159.90 o 
  -3  -1  16      357.21      328.80    122.08 o 
  -2  -1  16     6147.19     6361.71    336.16 o 
  -1  -1  16     3451.72     3500.19    264.79 o 
   0  -1  16     1203.35     1173.00    359.32 o 
   1  -1  16       69.34       85.97     61.45 o 
  -7   0  16     2685.81     2225.24    956.31 o 
  -6   0  16        2.78       35.78     33.49 o 
  -5   0  16      653.32      627.22    238.89 o 
  -4   0  16     2183.44     2050.91    217.27 o 
  -3   0  16        9.62       71.89     71.58 o 
  -2   0  16       45.78       98.02    100.77 o 
  -1   0  16    10632.58    10934.17    325.20 o 
   0   0  16       39.02       48.87     67.78 o 
   1   0  16     5795.84     5781.02    282.45 o 
  -7   1  16      898.90      871.63    367.57 o 
  -6   1  16      697.07      413.48    182.70 o 
  -5   1  16       45.42       34.96     56.15 o 
  -4   1  16      778.88      611.65    187.56 o 
  -3   1  16      230.62      214.16    107.61 o 
  -2   1  16     5709.98     5822.36    249.81 o 
  -1   1  16     3521.95     3205.02    612.68 o 
   0   1  16      861.39      747.62    336.05 o 
   1   1  16       86.76      136.02    108.96 o 
  -7   2  16     3543.12     3324.69    283.77 o 
  -6   2  16     4598.35     4693.89    294.81 o 
  -5   2  16      866.37      695.21    273.35 o 
  -4   2  16     4419.73     4386.32    204.41 o 
  -3   2  16     1352.23     1277.58    395.34 o 
  -2   2  16     1304.12     1094.74    331.63 o 
  -1   2  16     2879.63     2922.57    195.17 o 
   0   2  16      799.82      758.13    220.41 o 
  -7   3  16       95.51      103.15     72.73 o 
  -6   3  16      407.57      385.74    148.98 o 
  -5   3  16      133.79      152.92     62.36 o 
  -4   3  16      647.11      548.82    164.33 o 
  -3   3  16      781.87      806.70    301.50 o 
  -2   3  16      946.03      922.02    311.79 o 
  -1   3  16      800.84      737.39    227.24 o 
   0   3  16     1605.12     1385.17    280.41 o 
  -6   4  16     2413.17     2126.96    191.55 o 
  -5   4  16      401.80      360.37    137.84 o 
  -4   4  16     2329.08     2153.29    438.16 o 
  -3   4  16      389.88      328.89    150.94 o 
  -2   4  16     1047.58      940.73    386.32 o 
  -1   4  16      494.65      637.69    197.91 o 
   0   4  16      919.97      756.02    309.09 o 
  -6   5  16     1506.48     1284.93    391.64 o 
  -5   5  16    10131.27    10595.28    284.48 o 
  -4   5  16      371.62      357.43    141.05 o 
  -3   5  16     5319.18     5309.93    232.85 o 
  -2   5  16     1813.99     1842.79    416.71 o 
  -1   5  16      362.09      368.75    148.02 o 
   0   5  16      269.96      335.43    113.03 o 
  -5   6  16      691.49      560.54    200.63 o 
  -4   6  16        0.06       50.64     57.02 o 
  -3   6  16     1231.03     1109.63    331.91 o 
  -2   6  16       75.26      103.73     69.27 o 
  -1   6  16     3795.15     3890.62    289.28 o 
  -3   7  16     3457.19     3393.72    198.11 o 
  -2   7  16     3363.36     3153.32    258.26 o 
  -4  -4  17      288.19      195.28    120.84 o 
  -3  -4  17     1264.03     1009.91    296.05 o 
  -5  -3  17      726.83      748.81    284.77 o 
  -4  -3  17     2219.27     1978.85    284.51 o 
  -3  -3  17      438.25      362.74    132.79 o 
  -2  -3  17     4397.13     3848.58    550.74 o 
  -5  -2  17     4210.18     4178.13    309.24 o 
  -4  -2  17      456.27      377.39    157.82 o 
  -3  -2  17     3534.47     3639.38    267.90 o 
  -2  -2  17     3604.62     3659.16    344.24 o 
  -5  -1  17     1748.87     1837.03    181.36 o 
  -4  -1  17      314.76      297.77    117.76 o 
  -3  -1  17      241.83      217.43     94.52 o 
  -2  -1  17      191.16      132.12     77.35 o 
  -1  -1  17      861.72      878.66    350.50 o 
  -5   0  17     3352.35     3429.88    181.34 o 
  -4   0  17       95.96       59.25     54.14 o 
  -3   0  17     1632.02     1492.18    534.20 o 
  -2   0  17      943.05     1074.41    339.13 o 
  -1   0  17       19.61       40.15     62.92 o 
  -5   1  17     2164.27     2180.73    197.85 o 
  -4   1  17      549.26      531.59    186.39 o 
  -3   1  17      196.39      147.57     96.09 o 
  -2   1  17      253.10      264.08    123.44 o 
  -1   1  17      579.87      598.76    203.37 o 
  -5   2  17     4193.28     4407.03    209.41 o 
  -4   2  17      405.77      456.48    177.42 o 
  -3   2  17     3658.71     3865.82    225.40 o 
  -2   2  17     4012.65     4001.41    284.88 o 
  -5   3  17      720.81      783.28    321.52 o 
  -4   3  17     2283.84     2429.67    229.20 o 
  -3   3  17      539.71      520.64    215.54 o 
  -2   3  17     4750.58     4882.30    293.96 o 
  -4   4  17      381.42      277.50    268.09 o 
  -3   4  17     1132.84      995.22    425.96 o 
                                                 
